# Supplementary material for: Mining transcriptomic data to identify Saccharomyces cerevisiae signatures related to improved and repressed ethanol production under fermentation
Source: PLoS One. 2022 Jul 26;17(7):e0259476. doi: 10.1371/journal.pone.0259476 (PMC9321456; doi:10.1371/journal.pone.0259476)
Supplement: S1 File — A and B. The list of the probe sets along with the attribute weighting algorithms (AWAs) through which the probe sets were identified. C and D. The decision tree models (performance and roots). E. The list of identified transcription factors and their targets. G. Leave-one-out cross-validation (LOOCV) analysis on the top-ranked discriminative genes. (XLSX) [file pone.0259476.s001.xlsx]

## Sheet: A
Names	AWAs number	total	elements	GENE_SYMBOL	ACCESSION_STRING	DESCRIPTION
Chi Square Statistic Correlation Gini Index Informaion Gain Informaion Gain ratio PCA Relief Rule SVM Uncertainty	10	3	A_06_P4554	MRP8	sgd|YKL142W	BioProcess=protein biosynthesis
			A_06_P1967	OST4	sgd|YDL232W	BioProcess=not yet annotated
			A_06_P1016	OLI1	sgd|Q0130	BioProcess=ATP synthesis coupled proton transport
Chi Square Statistic Correlation Gini Index Informaion Gain Informaion Gain ratio Relief Rule SVM Uncertainty	9	11	A_06_P1523	ORF:YBR269C	sgd|YBR269C	BioProcess=biological_process unknown				induced in response to cytotoxic stress
			A_06_P2984	CGR1	sgd|YGL029W	BioProcess=rRNA processing*				induced in response to cytotoxic stress
			A_06_P1034	CYS3	sgd|YAL012W	BioProcess=sulfur amino acid metabolism*				Cystathionine gamma-lyase involved in transsulfuration and cysteine biosynthesis
			A_06_P3287	ORF:YGR067C	sgd|YGR067C	BioProcess=biological_process unknown
			A_06_P2051	RPS13	sgd|YDR064W	BioProcess=protein biosynthesis
			A_06_P5168	NIT3	sgd|YLR351C	BioProcess=biological_process unknown
			A_06_P2231	AMD2	sgd|YDR242W	BioProcess=not yet annotated
			A_06_P4521	HAP4	sgd|YKL109W	BioProcess=transcription				Non-essential gene; null mutants grow slowly, have decreased ethanol tolerance,
			A_06_P1063	CYC3	sgd|YAL039C	BioProcess=not yet annotated
			A_06_P1113	YAT1	sgd|YAR035W	BioProcess=not yet annotated				ethanol-inducible enzyme involved in transport of activated acyl groups
			A_06_P1263	ORF:YBR016W	sgd|YBR016W	BioProcess=biological_process unknown				involved in the adaptive response to hyperosmotic conditions
Chi Square Statistic Correlation Gini Index Informaion Gain Informaion Gain ratio PCA Rule SVM Uncertainty	9	16	A_06_P1311	ORF:YBR063C	sgd|YBR063C	BioProcess=biological_process unknown
			A_06_P1026	EFB1	sgd|YAL003W	BioProcess=translational elongation
			A_06_P1002	ORF:Q0017	sgd|Q0017	BioProcess=biological_process unknown
			A_06_P4348	ADO1	sgd|YJR105W	BioProcess=purine base metabolism
			A_06_P1184	ORF:YBL054W	sgd|YBL054W	BioProcess=biological_process unknown
			A_06_P1167	APL3	sgd|YBL037W	BioProcess=vesicle-mediated transport
			A_06_P2475	CWC21	sgd|YDR482C	BioProcess=biological_process unknown
			A_06_P1064	CLN3	sgd|YAL040C	BioProcess=G1/S transition of mitotic cell cycle*
			A_06_P1616	HMLALPHA1	sgd|YCL066W	BioProcess=regulation of transcription from Pol II promoter*
			A_06_P1068	KRE23	sgd|YAL042C-A	BioProcess=biological_process unknown
			A_06_P2093	ORF:YDR105C	sgd|YDR105C	BioProcess=biological_process unknown
			A_06_P1397	ADH5	sgd|YBR145W	BioProcess=not yet annotated
			A_06_P3384	GTR2	sgd|YGR163W	BioProcess=biological_process unknown
			A_06_P1298	ORF:YBR051W	sgd|YBR051W	BioProcess=biological_process unknown
			A_06_P1049	ORF:YAL027W	sgd|YAL027W	BioProcess=biological_process unknown
			A_06_P1716	HMRA2	sgd|YCR096C	BioProcess=regulation of transcription, mating-type specific
Chi Square Statistic Correlation Gini Index Informaion Gain Informaion Gain ratio Rule SVM Uncertainty	8	66	A_06_P1010	AAP1	sgd|Q0080	BioProcess=ATP synthesis coupled proton transport
			A_06_P1641	MAK32	sgd|YCR019W	BioProcess=not yet annotated
			A_06_P1942	GLE1	sgd|YDL207W	BioProcess=not yet annotated
			A_06_P3649	PPE1	sgd|YHR075C	BioProcess=protein modification
			A_06_P2490	ITR1	sgd|YDR497C	BioProcess=transport
			A_06_P3586	YSC84	sgd|YHR016C	BioProcess=biological_process unknown
			A_06_P1422	SSE2	sgd|YBR169C	BioProcess=protein folding
			A_06_P2193	COQ4	sgd|YDR204W	BioProcess=ubiquinone metabolism
			A_06_P1086	GDH3	sgd|YAL062W	BioProcess=not yet annotated
			A_06_P3543	SNF6	sgd|YHL025W	BioProcess=chromatin modeling
			A_06_P1313	ECM2	sgd|YBR065C	BioProcess=not yet annotated
			A_06_P1043	CCR4	sgd|YAL021C	BioProcess=regulation of transcription from Pol II promoter*
			A_06_P5522	UTP15	sgd|YMR093W	BioProcess=processing of 20S pre-rRNA
			A_06_P4958	ORF:YLR145W	sgd|YLR145W	BioProcess=biological_process unknown
			A_06_P1788	RAD59	sgd|YDL059C	BioProcess=not yet annotated
			A_06_P1042	ATS1	sgd|YAL020C	BioProcess=microtubule-based process
			A_06_P6619	HNT3	sgd|YOR258W	BioProcess=biological_process unknown
			A_06_P6698	MRS2	sgd|YOR334W	BioProcess=mRNA splicing*
			A_06_P1911	ORF:YDL177C	sgd|YDL177C	BioProcess=biological_process unknown
			A_06_P2077	ORF:YDR089W	sgd|YDR089W	BioProcess=biological_process unknown
			A_06_P1284	SCO1	sgd|YBR037C	BioProcess=protein complex assembly*
			A_06_P6279	ORF:YOL086W-A	sgd|YOL086W-A	BioProcess=biological_process unknown
			A_06_P4345	VPS25	sgd|YJR102C	BioProcess=biological_process unknown
			A_06_P4986	DPH5	sgd|YLR172C	BioProcess=not yet annotated
			A_06_P1401	ARA1	sgd|YBR149W	BioProcess=carbohydrate metabolism
			A_06_P4384	HIR3	sgd|YJR140C	BioProcess=transcription
			A_06_P1841	RRP42	sgd|YDL111C	BioProcess=35S primary transcript processing*
			A_06_P1005	AI2	sgd|Q0055	BioProcess=mRNA processing
			A_06_P4583	MRPL38	sgd|YKL170W	BioProcess=protein biosynthesis
			A_06_P3292	UPF3	sgd|YGR072W	BioProcess=mRNA catabolism*
			A_06_P1314	NRG2	sgd|YBR066C	BioProcess=invasive growth
			A_06_P1703	TUP1	sgd|YCR084C	BioProcess=transcription*
			A_06_P2220	COX20	sgd|YDR231C	BioProcess=aerobic respiration*
			A_06_P1245	ORF:YBL111C	sgd|YBL111C	BioProcess=biological_process unknown
			A_06_P3637	SSZ1	sgd|YHR064C	BioProcess=protein biosynthesis
			A_06_P1851	YFH1	sgd|YDL120W	BioProcess=iron homeostasis*
			A_06_P1291	TCM62	sgd|YBR044C	BioProcess=protein complex assembly
			A_06_P2620	ORF:YEL075W-A	sgd|YEL075W-A	BioProcess=biological_process unknown
			A_06_P1003	COX1	sgd|Q0045	BioProcess=aerobic respiration
			A_06_P4364	ATP2	sgd|YJR121W	BioProcess=ATP synthesis coupled proton transport
			A_06_P1392	IRA1	sgd|YBR140C	BioProcess=sporulation (sensu Saccharomyces)*
			A_06_P5687	ORF:YMR247C	sgd|YMR247C	BioProcess=biological_process unknown
			A_06_P1011	ATP6	sgd|Q0085	BioProcess=ATP synthesis coupled proton transport
			A_06_P1023	ORF:Q0297	sgd|Q0297	BioProcess=biological_process unknown
			A_06_P1038	TPD3	sgd|YAL016W	BioProcess=protein biosynthesis*
			A_06_P6040	LYP1	sgd|YNL268W	BioProcess=basic amino acid transport
			A_06_P2050	ORF:YDR063W	sgd|YDR063W	BioProcess=biological_process unknown
			A_06_P3089	PCL10	sgd|YGL134W	BioProcess=regulation of glycogen biosynthesis
			A_06_P2148	SSY1	sgd|YDR160W	BioProcess=transport
			A_06_P1072	ORF:YAL046C	sgd|YAL046C	BioProcess=biological_process unknown
			A_06_P3743	PRP8	sgd|YHR165C	BioProcess=mRNA splicing
			A_06_P2959	ORF:YGL004C	sgd|YGL004C	BioProcess=biological_process unknown
			A_06_P1044	FUN26	sgd|YAL022C	BioProcess=biological_process unknown
			A_06_P3476	COQ6	sgd|YGR255C	BioProcess=ubiquinone metabolism
			A_06_P6165	POP2	sgd|YNR052C	BioProcess=regulation of transcription from Pol II promoter*
			A_06_P2978	PIB2	sgd|YGL023C	BioProcess=not yet annotated
			A_06_P2720	PTC2	sgd|YER089C	BioProcess=not yet annotated
			A_06_P2974	CKB1	sgd|YGL019W	BioProcess=establishment of cell polarity (sensu Saccharomyces)*
			A_06_P1131	HTB2	sgd|YBL002W	BioProcess=chromatin assembly/disassembly
			A_06_P5027	CRR1	sgd|YLR213C	BioProcess=biological_process unknown
			A_06_P1524	ORF:YBR270C	sgd|YBR270C	BioProcess=biological_process unknown
			A_06_P1769	KRE26	sgd|YDL041W	BioProcess=biological_process unknown
			A_06_P3948	MLP2	sgd|YIL149C	BioProcess=protein-nucleus import
			A_06_P3051	TOS8	sgd|YGL096W	BioProcess=biological_process unknown
			A_06_P3033	DBP3	sgd|YGL078C	BioProcess=35S primary transcript processing*
			A_06_P6771	RRP12	sgd|YPL012W	BioProcess=biological_process unknown
Chi Square Statistic Correlation Gini Index Informaion Gain Informaion Gain ratio PCA Rule SVM	8	8	A_06_P1238	PKC1	sgd|YBL105C	BioProcess=cell wall organization and biogenesis*
			A_06_P6543	LAS17	sgd|YOR181W	BioProcess=cytokinesis*
			A_06_P4464	DEF1	sgd|YKL054C	BioProcess=ubiquitin-dependent protein catabolism*
			A_06_P1025	VPS8	sgd|YAL002W	BioProcess=not yet annotated
			A_06_P1367	LYS2	sgd|YBR115C	BioProcess=amino acid biosynthesis
			A_06_P1265	GAL7	sgd|YBR018C	BioProcess=galactose metabolism
			A_06_P7010	RPL36B	sgd|YPL249C-A	BioProcess=protein biosynthesis
			A_06_P5187	SSQ1	sgd|YLR369W	BioProcess=DNA dependent DNA replication*
Chi Square Statistic Correlation Gini Index Informaion Gain Informaion Gain ratio Rule Uncertainty	7	1	A_06_P3862	ARC15	sgd|YIL062C	BioProcess=cell growth and/or maintenance
Chi Square Statistic Correlation Gini Index Informaion Gain Informaion Gain ratio Rule SVM	7	20	A_06_P3619	AAP1'	sgd|YHR047C	BioProcess=biological_process unknown
			A_06_P2690	FCY22	sgd|YER060W-A	BioProcess=transport
			A_06_P2810	PDA1	sgd|YER178W	BioProcess=not yet annotated
			A_06_P5134	KRE34	sgd|YLR317W	BioProcess=biological_process unknown
			A_06_P1595	PDI1	sgd|YCL043C	BioProcess=protein folding*
			A_06_P4472	MSN4	sgd|YKL062W	BioProcess=transcription*
			A_06_P1701	ORF:YCR082W	sgd|YCR082W	BioProcess=biological_process unknown
			A_06_P2080	UBC13	sgd|YDR092W	BioProcess=polyubiquitination*
			A_06_P4683	ORF:YKR045C	sgd|YKR045C	BioProcess=biological_process unknown
			A_06_P1208	ILS1	sgd|YBL076C	BioProcess=not yet annotated
			A_06_P6546	SER1	sgd|YOR184W	BioProcess=not yet annotated
			A_06_P1647	ORF:YCR023C	sgd|YCR023C	BioProcess=biological_process unknown
			A_06_P2023	ORF:YDR036C	sgd|YDR036C	BioProcess=biological_process unknown
			A_06_P3580	RPL27A	sgd|YHR010W	BioProcess=protein biosynthesis
			A_06_P4414	CAP1	sgd|YKL007W	BioProcess=cell wall organization and biogenesis*
			A_06_P5534	PGM2	sgd|YMR105C	BioProcess=glycogen metabolism*
			A_06_P1223	MAP2	sgd|YBL091C	BioProcess=not yet annotated
			A_06_P4054	HCA4	sgd|YJL033W	BioProcess=35S primary transcript processing
			A_06_P3075	PRP43	sgd|YGL120C	BioProcess=lariat formation, 5-splice site cleavage
			A_06_P2643	ISC1	sgd|YER019W	BioProcess=phospholipid metabolism
Chi Square Statistic Correlation Gini Index Informaion Gain Informaion Gain ratio PCA Rule	7	1	A_06_P3137	ORF:YGL182C	sgd|YGL182C	BioProcess=biological_process unknown
Correlation Gini Index Informaion Gain Informaion Gain ratio PCA Rule SVM	7	1	A_06_P2995	HEM2	sgd|YGL040C	BioProcess=not yet annotated
Chi Square Statistic Gini Index Informaion Gain Informaion Gain ratio Rule SVM Uncertainty	7	1	A_06_P3411	ORF:YGR190C	sgd|YGR190C	BioProcess=biological_process unknown
Correlation Gini Index Informaion Gain Informaion Gain ratio Rule SVM	6	7	A_06_P1567	GBP2	sgd|YCL011C	BioProcess=biological_process unknown
			A_06_P5297	ORF:YML009C-A	sgd|YML009C-A	BioProcess=biological_process unknown
			A_06_P3685	ERP5	sgd|YHR110W	BioProcess=not yet annotated
			A_06_P1303	ORF:YBR056W	sgd|YBR056W	BioProcess=biological_process unknown
			A_06_P6710	REV1	sgd|YOR346W	BioProcess=DNA repair
			A_06_P1004	AI1	sgd|Q0050	BioProcess=mRNA processing
			A_06_P6400	HIR2	sgd|YOR038C	BioProcess=regulation of transcription from Pol II promoter
Correlation Gini Index Informaion Gain Informaion Gain ratio PCA Rule	6	1	A_06_P2441	ADA2	sgd|YDR448W	BioProcess=chromatin modification*
Chi Square Statistic Gini Index Informaion Gain Informaion Gain ratio Rule Uncertainty	6	1	A_06_P3381	FYV13	sgd|YGR160W	BioProcess=biological_process unknown
Chi Square Statistic Correlation PCA Rule SVM Uncertainty	6	2	A_06_P4266	TES1	sgd|YJR019C	BioProcess=fatty acid metabolism
			A_06_P6733	RPS12	sgd|YOR369C	BioProcess=protein biosynthesis
Correlation Gini Index Informaion Gain Informaion Gain ratio Rule	5	3	A_06_P3469	SOL4	sgd|YGR248W	BioProcess=biological_process unknown
			A_06_P2407	ERD1	sgd|YDR414C	BioProcess=ER retention
			A_06_P6481	RIO1	sgd|YOR119C	BioProcess=processing of 20S pre-rRNA*
Chi Square Statistic Gini Index Informaion Gain Informaion Gain ratio Rule	5	2	A_06_P5539	ORF:YMR110C	sgd|YMR110C	BioProcess=biological_process unknown
			A_06_P3402	TIM13	sgd|YGR181W	BioProcess=mitochondrial translocation
Gini Index Informaion Gain Informaion Gain ratio PCA Rule	5	2	A_06_P1437	ORF:YBR184W	sgd|YBR184W	BioProcess=biological_process unknown
			A_06_P1596	ORF:YCL044C	sgd|YCL044C	BioProcess=biological_process unknown
Chi Square Statistic Correlation Rule SVM Uncertainty	5	16	A_06_P2203	AHA1	sgd|YDR214W	BioProcess=biological_process unknown
			A_06_P2002	KCS1	sgd|YDR017C	BioProcess=stress response*
			A_06_P1164	STU1	sgd|YBL034C	BioProcess=microtubule nucleation
			A_06_P1509	ORF:YBR255W	sgd|YBR255W	BioProcess=biological_process unknown
			A_06_P4290	ANB1	sgd|YJR047C	BioProcess=translational initiation
			A_06_P2789	ORF:YER156C	sgd|YER156C	BioProcess=biological_process unknown
			A_06_P6913	PEP4	sgd|YPL154C	BioProcess=vacuolar protein catabolism*
			A_06_P1195	ORF:YBL064C	sgd|YBL064C	BioProcess=regulation of redox homeostasis*
			A_06_P5796	SSN8	sgd|YNL025C	BioProcess=negative regulation of transcription from Pol II promoter
			A_06_P4915	APC9	sgd|YLR102C	BioProcess=ubiquitin-dependent protein catabolism*
			A_06_P5004	ORF:YLR190W	sgd|YLR190W	BioProcess=biological_process unknown
			A_06_P2562	URA3	sgd|YEL021W	BioProcess=pyrimidine base biosynthesis
			A_06_P6357	ORF:YOL163W	sgd|YOL163W	BioProcess=biological_process unknown
			A_06_P1413	ORF:YBR161W	sgd|YBR161W	BioProcess=biological_process unknown
			A_06_P3465	LSC2	sgd|YGR244C	BioProcess=tricarboxylic acid cycle*
			A_06_P2733	UBC6	sgd|YER100W	BioProcess=polyubiquitination*
Chi Square Statistic Correlation PCA Rule Uncertainty	5	1	A_06_P2846	PAU5	sgd|YFL020C	BioProcess=biological_process unknown
Chi Square Statistic Correlation PCA Rule SVM	5	7	A_06_P2034	HEM12	sgd|YDR047W	BioProcess=not yet annotated
			A_06_P2132	MKC7	sgd|YDR144C	BioProcess=not yet annotated
			A_06_P2069	PDC2	sgd|YDR081C	BioProcess=transcription from Pol II promoter*
			A_06_P2931	QCR6	sgd|YFR033C	BioProcess=aerobic respiration*
			A_06_P1503	ARO4	sgd|YBR249C	BioProcess=not yet annotated
			A_06_P4075	TIM54	sgd|YJL054W	BioProcess=mitochondrial translocation
			A_06_P1176	ORF:YBL046W	sgd|YBL046W	BioProcess=biological_process unknown
Chi Square Statistic Correlation PCA SVM Uncertainty	5	1	A_06_P4371	ORF:YBL046W	sgd|YJR128W	BioProcess=biological_process unknown

## Sheet: B
Names	AWAs number	total	elements	GENE_SYMBOL	ACCESSION_STRING	DESCRIPTION
PCK1	10	3	A_06_P4554	MRP8	sgd|YKL142W	BioProcess=protein biosynthesis
			A_06_P1967	OST4	sgd|YDL232W	BioProcess=not yet annotated
			A_06_P1016	OLI1	sgd|Q0130	BioProcess=ATP synthesis coupled proton transport
Chi Square Statistic Correlation Gini Index Informaion Gain Informaion Gain ratio Relief Rule SVM Uncertainty	9	11	A_06_P1523	ORF:YBR269C	sgd|YBR269C	BioProcess=biological_process unknown
			A_06_P2984	CGR1	sgd|YGL029W	BioProcess=rRNA processing*
			A_06_P1034	CYS3	sgd|YAL012W	BioProcess=sulfur amino acid metabolism*
			A_06_P3287	ORF:YGR067C	sgd|YGR067C	BioProcess=biological_process unknown
			A_06_P2051	RPS13	sgd|YDR064W	BioProcess=protein biosynthesis
			A_06_P5168	NIT3	sgd|YLR351C	BioProcess=biological_process unknown
			A_06_P2231	AMD2	sgd|YDR242W	BioProcess=not yet annotated
			A_06_P4521	HAP4	sgd|YKL109W	BioProcess=transcription
			A_06_P1063	CYC3	sgd|YAL039C	BioProcess=not yet annotated
			A_06_P1113	YAT1	sgd|YAR035W	BioProcess=not yet annotated
			A_06_P1263	ORF:YBR016W	sgd|YBR016W	BioProcess=biological_process unknown
Chi Square Statistic Correlation Gini Index Informaion Gain Informaion Gain ratio PCA Rule SVM Uncertainty	9	16	A_06_P1311	ORF:YBR063C	sgd|YBR063C	BioProcess=biological_process unknown
			A_06_P1026	EFB1	sgd|YAL003W	BioProcess=translational elongation
			A_06_P1002	ORF:Q0017	sgd|Q0017	BioProcess=biological_process unknown
			A_06_P4348	ADO1	sgd|YJR105W	BioProcess=purine base metabolism
			A_06_P1184	ORF:YBL054W	sgd|YBL054W	BioProcess=biological_process unknown
			A_06_P1167	APL3	sgd|YBL037W	BioProcess=vesicle-mediated transport
			A_06_P2475	CWC21	sgd|YDR482C	BioProcess=biological_process unknown
			A_06_P1064	CLN3	sgd|YAL040C	BioProcess=G1/S transition of mitotic cell cycle*
			A_06_P1616	HMLALPHA1	sgd|YCL066W	BioProcess=regulation of transcription from Pol II promoter*
			A_06_P1068	KRE23	sgd|YAL042C-A	BioProcess=biological_process unknown
			A_06_P2093	ORF:YDR105C	sgd|YDR105C	BioProcess=biological_process unknown
			A_06_P1397	ADH5	sgd|YBR145W	BioProcess=not yet annotated
			A_06_P3384	GTR2	sgd|YGR163W	BioProcess=biological_process unknown
			A_06_P1298	ORF:YBR051W	sgd|YBR051W	BioProcess=biological_process unknown
			A_06_P1049	ORF:YAL027W	sgd|YAL027W	BioProcess=biological_process unknown
			A_06_P1716	HMRA2	sgd|YCR096C	BioProcess=regulation of transcription, mating-type specific
Chi Square Statistic Correlation Gini Index Informaion Gain Informaion Gain ratio Rule SVM Uncertainty	8	66	A_06_P1010	AAP1	sgd|Q0080	BioProcess=ATP synthesis coupled proton transport
			A_06_P1641	MAK32	sgd|YCR019W	BioProcess=not yet annotated
			A_06_P1942	GLE1	sgd|YDL207W	BioProcess=not yet annotated
			A_06_P3649	PPE1	sgd|YHR075C	BioProcess=protein modification
			A_06_P2490	ITR1	sgd|YDR497C	BioProcess=transport
			A_06_P3586	YSC84	sgd|YHR016C	BioProcess=biological_process unknown
			A_06_P1422	SSE2	sgd|YBR169C	BioProcess=protein folding
			A_06_P2193	COQ4	sgd|YDR204W	BioProcess=ubiquinone metabolism
			A_06_P1086	GDH3	sgd|YAL062W	BioProcess=not yet annotated
			A_06_P3543	SNF6	sgd|YHL025W	BioProcess=chromatin modeling
			A_06_P1313	ECM2	sgd|YBR065C	BioProcess=not yet annotated
			A_06_P1043	CCR4	sgd|YAL021C	BioProcess=regulation of transcription from Pol II promoter*
			A_06_P5522	UTP15	sgd|YMR093W	BioProcess=processing of 20S pre-rRNA
			A_06_P4958	ORF:YLR145W	sgd|YLR145W	BioProcess=biological_process unknown
			A_06_P1788	RAD59	sgd|YDL059C	BioProcess=not yet annotated
			A_06_P1042	ATS1	sgd|YAL020C	BioProcess=microtubule-based process
			A_06_P6619	HNT3	sgd|YOR258W	BioProcess=biological_process unknown
			A_06_P6698	MRS2	sgd|YOR334W	BioProcess=mRNA splicing*
			A_06_P1911	ORF:YDL177C	sgd|YDL177C	BioProcess=biological_process unknown
			A_06_P2077	ORF:YDR089W	sgd|YDR089W	BioProcess=biological_process unknown
			A_06_P1284	SCO1	sgd|YBR037C	BioProcess=protein complex assembly*
			A_06_P6279	ORF:YOL086W-A	sgd|YOL086W-A	BioProcess=biological_process unknown
			A_06_P4345	VPS25	sgd|YJR102C	BioProcess=biological_process unknown
			A_06_P4986	DPH5	sgd|YLR172C	BioProcess=not yet annotated
			A_06_P1401	ARA1	sgd|YBR149W	BioProcess=carbohydrate metabolism
			A_06_P4384	HIR3	sgd|YJR140C	BioProcess=transcription
			A_06_P1841	RRP42	sgd|YDL111C	BioProcess=35S primary transcript processing*
			A_06_P1005	AI2	sgd|Q0055	BioProcess=mRNA processing
			A_06_P4583	MRPL38	sgd|YKL170W	BioProcess=protein biosynthesis
			A_06_P3292	UPF3	sgd|YGR072W	BioProcess=mRNA catabolism*
			A_06_P1314	NRG2	sgd|YBR066C	BioProcess=invasive growth
			A_06_P1703	TUP1	sgd|YCR084C	BioProcess=transcription*
			A_06_P2220	COX20	sgd|YDR231C	BioProcess=aerobic respiration*
			A_06_P1245	ORF:YBL111C	sgd|YBL111C	BioProcess=biological_process unknown
			A_06_P3637	SSZ1	sgd|YHR064C	BioProcess=protein biosynthesis
			A_06_P1851	YFH1	sgd|YDL120W	BioProcess=iron homeostasis*
			A_06_P1291	TCM62	sgd|YBR044C	BioProcess=protein complex assembly
			A_06_P2620	ORF:YEL075W-A	sgd|YEL075W-A	BioProcess=biological_process unknown
			A_06_P1003	COX1	sgd|Q0045	BioProcess=aerobic respiration
			A_06_P4364	ATP2	sgd|YJR121W	BioProcess=ATP synthesis coupled proton transport
			A_06_P1392	IRA1	sgd|YBR140C	BioProcess=sporulation (sensu Saccharomyces)*
			A_06_P5687	ORF:YMR247C	sgd|YMR247C	BioProcess=biological_process unknown
			A_06_P1011	ATP6	sgd|Q0085	BioProcess=ATP synthesis coupled proton transport
			A_06_P1023	ORF:Q0297	sgd|Q0297	BioProcess=biological_process unknown
			A_06_P1038	TPD3	sgd|YAL016W	BioProcess=protein biosynthesis*
			A_06_P6040	LYP1	sgd|YNL268W	BioProcess=basic amino acid transport
			A_06_P2050	ORF:YDR063W	sgd|YDR063W	BioProcess=biological_process unknown
			A_06_P3089	PCL10	sgd|YGL134W	BioProcess=regulation of glycogen biosynthesis
			A_06_P2148	SSY1	sgd|YDR160W	BioProcess=transport
			A_06_P1072	ORF:YAL046C	sgd|YAL046C	BioProcess=biological_process unknown
			A_06_P3743	PRP8	sgd|YHR165C	BioProcess=mRNA splicing
			A_06_P2959	ORF:YGL004C	sgd|YGL004C	BioProcess=biological_process unknown
			A_06_P1044	FUN26	sgd|YAL022C	BioProcess=biological_process unknown
			A_06_P3476	COQ6	sgd|YGR255C	BioProcess=ubiquinone metabolism
			A_06_P6165	POP2	sgd|YNR052C	BioProcess=regulation of transcription from Pol II promoter*
			A_06_P2978	PIB2	sgd|YGL023C	BioProcess=not yet annotated
			A_06_P2720	PTC2	sgd|YER089C	BioProcess=not yet annotated
			A_06_P2974	CKB1	sgd|YGL019W	BioProcess=establishment of cell polarity (sensu Saccharomyces)*
			A_06_P1131	HTB2	sgd|YBL002W	BioProcess=chromatin assembly/disassembly
			A_06_P5027	CRR1	sgd|YLR213C	BioProcess=biological_process unknown
			A_06_P1524	ORF:YBR270C	sgd|YBR270C	BioProcess=biological_process unknown
			A_06_P1769	KRE26	sgd|YDL041W	BioProcess=biological_process unknown
			A_06_P3948	MLP2	sgd|YIL149C	BioProcess=protein-nucleus import
			A_06_P3051	TOS8	sgd|YGL096W	BioProcess=biological_process unknown
			A_06_P3033	DBP3	sgd|YGL078C	BioProcess=35S primary transcript processing*
			A_06_P6771	RRP12	sgd|YPL012W	BioProcess=biological_process unknown
Chi Square Statistic Correlation Gini Index Informaion Gain Informaion Gain ratio PCA Rule SVM	8	8	A_06_P1238	PKC1	sgd|YBL105C	BioProcess=cell wall organization and biogenesis*
			A_06_P6543	LAS17	sgd|YOR181W	BioProcess=cytokinesis*
			A_06_P4464	DEF1	sgd|YKL054C	BioProcess=ubiquitin-dependent protein catabolism*
			A_06_P1025	VPS8	sgd|YAL002W	BioProcess=not yet annotated
			A_06_P1367	LYS2	sgd|YBR115C	BioProcess=amino acid biosynthesis
			A_06_P1265	GAL7	sgd|YBR018C	BioProcess=galactose metabolism
			A_06_P7010	RPL36B	sgd|YPL249C-A	BioProcess=protein biosynthesis
			A_06_P5187	SSQ1	sgd|YLR369W	BioProcess=DNA dependent DNA replication*
Chi Square Statistic Correlation Gini Index Informaion Gain Informaion Gain ratio Rule Uncertainty	7	1	A_06_P3862	ARC15	sgd|YIL062C	BioProcess=cell growth and/or maintenance
Chi Square Statistic Correlation Gini Index Informaion Gain Informaion Gain ratio Rule SVM	7	20	A_06_P3619	AAP1'	sgd|YHR047C	BioProcess=biological_process unknown
			A_06_P2690	FCY22	sgd|YER060W-A	BioProcess=transport
			A_06_P2810	PDA1	sgd|YER178W	BioProcess=not yet annotated
			A_06_P5134	KRE34	sgd|YLR317W	BioProcess=biological_process unknown
			A_06_P1595	PDI1	sgd|YCL043C	BioProcess=protein folding*
			A_06_P4472	MSN4	sgd|YKL062W	BioProcess=transcription*
			A_06_P1701	ORF:YCR082W	sgd|YCR082W	BioProcess=biological_process unknown
			A_06_P2080	UBC13	sgd|YDR092W	BioProcess=polyubiquitination*
			A_06_P4683	ORF:YKR045C	sgd|YKR045C	BioProcess=biological_process unknown
			A_06_P1208	ILS1	sgd|YBL076C	BioProcess=not yet annotated
			A_06_P6546	SER1	sgd|YOR184W	BioProcess=not yet annotated
			A_06_P1647	ORF:YCR023C	sgd|YCR023C	BioProcess=biological_process unknown
			A_06_P2023	ORF:YDR036C	sgd|YDR036C	BioProcess=biological_process unknown
			A_06_P3580	RPL27A	sgd|YHR010W	BioProcess=protein biosynthesis
			A_06_P4414	CAP1	sgd|YKL007W	BioProcess=cell wall organization and biogenesis*
			A_06_P5534	PGM2	sgd|YMR105C	BioProcess=glycogen metabolism*
			A_06_P1223	MAP2	sgd|YBL091C	BioProcess=not yet annotated
			A_06_P4054	HCA4	sgd|YJL033W	BioProcess=35S primary transcript processing
			A_06_P3075	PRP43	sgd|YGL120C	BioProcess=lariat formation, 5-splice site cleavage
			A_06_P2643	ISC1	sgd|YER019W	BioProcess=phospholipid metabolism
Chi Square Statistic Correlation Gini Index Informaion Gain Informaion Gain ratio PCA Rule	7	1	A_06_P3137	ORF:YGL182C	sgd|YGL182C	BioProcess=biological_process unknown
Correlation Gini Index Informaion Gain Informaion Gain ratio PCA Rule SVM	7	1	A_06_P2995	HEM2	sgd|YGL040C	BioProcess=not yet annotated
Chi Square Statistic Gini Index Informaion Gain Informaion Gain ratio Rule SVM Uncertainty	7	1	A_06_P3411	ORF:YGR190C	sgd|YGR190C	BioProcess=biological_process unknown
Correlation Gini Index Informaion Gain Informaion Gain ratio Rule SVM	6	7	A_06_P1567	GBP2	sgd|YCL011C	BioProcess=biological_process unknown
			A_06_P5297	ORF:YML009C-A	sgd|YML009C-A	BioProcess=biological_process unknown
			A_06_P3685	ERP5	sgd|YHR110W	BioProcess=not yet annotated
			A_06_P1303	ORF:YBR056W	sgd|YBR056W	BioProcess=biological_process unknown
			A_06_P6710	REV1	sgd|YOR346W	BioProcess=DNA repair
			A_06_P1004	AI1	sgd|Q0050	BioProcess=mRNA processing
			A_06_P6400	HIR2	sgd|YOR038C	BioProcess=regulation of transcription from Pol II promoter
Correlation Gini Index Informaion Gain Informaion Gain ratio PCA Rule	6	1	A_06_P2441	ADA2	sgd|YDR448W	BioProcess=chromatin modification*
Chi Square Statistic Gini Index Informaion Gain Informaion Gain ratio Rule Uncertainty	6	1	A_06_P3381	FYV13	sgd|YGR160W	BioProcess=biological_process unknown
Chi Square Statistic Correlation PCA Rule SVM Uncertainty	6	2	A_06_P4266	TES1	sgd|YJR019C	BioProcess=fatty acid metabolism
			A_06_P6733	RPS12	sgd|YOR369C	BioProcess=protein biosynthesis
Correlation Gini Index Informaion Gain Informaion Gain ratio Rule	5	3	A_06_P3469	SOL4	sgd|YGR248W	BioProcess=biological_process unknown
			A_06_P2407	ERD1	sgd|YDR414C	BioProcess=ER retention
			A_06_P6481	RIO1	sgd|YOR119C	BioProcess=processing of 20S pre-rRNA*
Chi Square Statistic Gini Index Informaion Gain Informaion Gain ratio Rule	5	2	A_06_P5539	ORF:YMR110C	sgd|YMR110C	BioProcess=biological_process unknown
			A_06_P3402	TIM13	sgd|YGR181W	BioProcess=mitochondrial translocation
Gini Index Informaion Gain Informaion Gain ratio PCA Rule	5	2	A_06_P1437	ORF:YBR184W	sgd|YBR184W	BioProcess=biological_process unknown
			A_06_P1596	ORF:YCL044C	sgd|YCL044C	BioProcess=biological_process unknown
Chi Square Statistic Correlation Rule SVM Uncertainty	5	16	A_06_P2203	AHA1	sgd|YDR214W	BioProcess=biological_process unknown
			A_06_P2002	KCS1	sgd|YDR017C	BioProcess=stress response*
			A_06_P1164	STU1	sgd|YBL034C	BioProcess=microtubule nucleation
			A_06_P1509	ORF:YBR255W	sgd|YBR255W	BioProcess=biological_process unknown
			A_06_P4290	ANB1	sgd|YJR047C	BioProcess=translational initiation
			A_06_P2789	ORF:YER156C	sgd|YER156C	BioProcess=biological_process unknown
			A_06_P6913	PEP4	sgd|YPL154C	BioProcess=vacuolar protein catabolism*
			A_06_P1195	ORF:YBL064C	sgd|YBL064C	BioProcess=regulation of redox homeostasis*
			A_06_P5796	SSN8	sgd|YNL025C	BioProcess=negative regulation of transcription from Pol II promoter
			A_06_P4915	APC9	sgd|YLR102C	BioProcess=ubiquitin-dependent protein catabolism*
			A_06_P5004	ORF:YLR190W	sgd|YLR190W	BioProcess=biological_process unknown
			A_06_P2562	URA3	sgd|YEL021W	BioProcess=pyrimidine base biosynthesis
			A_06_P6357	ORF:YOL163W	sgd|YOL163W	BioProcess=biological_process unknown
			A_06_P1413	ORF:YBR161W	sgd|YBR161W	BioProcess=biological_process unknown
			A_06_P3465	LSC2	sgd|YGR244C	BioProcess=tricarboxylic acid cycle*
			A_06_P2733	UBC6	sgd|YER100W	BioProcess=polyubiquitination*
Chi Square Statistic Correlation PCA Rule Uncertainty	5	1	A_06_P2846	PAU5	sgd|YFL020C	BioProcess=biological_process unknown
Chi Square Statistic Correlation PCA Rule SVM	5	7	A_06_P2034	HEM12	sgd|YDR047W	BioProcess=not yet annotated
			A_06_P2132	MKC7	sgd|YDR144C	BioProcess=not yet annotated
			A_06_P2069	PDC2	sgd|YDR081C	BioProcess=transcription from Pol II promoter*
			A_06_P2931	QCR6	sgd|YFR033C	BioProcess=aerobic respiration*
			A_06_P1503	ARO4	sgd|YBR249C	BioProcess=not yet annotated
			A_06_P4075	TIM54	sgd|YJL054W	BioProcess=mitochondrial translocation
			A_06_P1176	ORF:YBL046W	sgd|YBL046W	BioProcess=biological_process unknown
Chi Square Statistic Correlation PCA SVM Uncertainty	5	1	A_06_P4371	ORF:YJR128W	sgd|YJR128W	BioProcess=biological_process unknown
Gini Index Informaion Gain Informaion Gain ratio Rule		3	A_06_P6048	ORF:YNL276C	sgd|YNL276C	BioProcess=biological_process unknown
	4		A_06_P2818	ORF:YER186C	sgd|YER186C	BioProcess=biological_process unknown
			A_06_P5922	RPC31	sgd|YNL151C	BioProcess=transcription from Pol III promoter
Chi Square Statistic Deviation PCA Rule	4	2	A_06_P1890	ORF:YDL157C	sgd|YDL157C	BioProcess=biological_process unknown
			A_06_P1943	NHP2	sgd|YDL208W	BioProcess=rRNA modification*
Chi Square Statistic Correlation Rule Uncertainty	4	3	A_06_P4205	MNN11	sgd|YJL183W	BioProcess=biological_process unknown
			A_06_P2143	CPR1	sgd|YDR155C	BioProcess=biological_process unknown
			A_06_P3100	TIP20	sgd|YGL145W	BioProcess=not yet annotated
Chi Square Statistic Correlation Rule SVM	4	30	A_06_P2870	ORF:YFL044C	sgd|YFL044C	BioProcess=biological_process unknown
			A_06_P4999	RPL37A	sgd|YLR185W	BioProcess=protein biosynthesis
			A_06_P3353	PHB1	sgd|YGR132C	BioProcess=proteolysis and peptidolysis*
			A_06_P4880	FYV7	sgd|YLR068W	BioProcess=biological_process unknown
			A_06_P4294	OSM1	sgd|YJR051W	BioProcess=metabolism
			A_06_P1268	FUR4	sgd|YBR021W	BioProcess=transport
			A_06_P5770	ORF:YMR325W	sgd|YMR325W	BioProcess=biological_process unknown
			A_06_P1543	SNF5	sgd|YBR289W	BioProcess=chromatin modeling
			A_06_P1029	ERP2	sgd|YAL007C	BioProcess=ER to Golgi transport
			A_06_P6053	HCH1	sgd|YNL281W	BioProcess=protein folding
			A_06_P4504	YJU3	sgd|YKL094W	BioProcess=biological_process unknown
			A_06_P4010	MGA2	sgd|YIR033W	BioProcess=transcription
			A_06_P4580	MRP49	sgd|YKL167C	BioProcess=protein biosynthesis
			A_06_P2166	SDH4	sgd|YDR178W	BioProcess=tricarboxylic acid cycle*
			A_06_P2642	SBH2	sgd|YER019C-A	BioProcess=co-translational membrane targeting
			A_06_P3817	VID28	sgd|YIL017C	BioProcess=not yet annotated
			A_06_P5311	UNG1	sgd|YML021C	BioProcess=DNA repair
			A_06_P6011	LAP3	sgd|YNL239W	BioProcess=not yet annotated
			A_06_P4701	LAS1	sgd|YKR063C	BioProcess=establishment of cell polarity (sensu Saccharomyces)*
			A_06_P1188	SHP1	sgd|YBL058W	BioProcess=sporulation (sensu Saccharomyces)*
			A_06_P1937	MRPL11	sgd|YDL202W	BioProcess=protein biosynthesis
			A_06_P5029	CDC123	sgd|YLR215C	BioProcess=biological_process unknown
			A_06_P2150	NBP2	sgd|YDR162C	BioProcess=biological_process unknown
			A_06_P1849	ORF:YDL118W	sgd|YDL118W	BioProcess=biological_process unknown
			A_06_P2293	CPR5	sgd|YDR304C	BioProcess=stress response
			A_06_P3267	TFC4	sgd|YGR047C	BioProcess=transcription initiation from Pol III promoter
			A_06_P1593	ORF:YCL041C	sgd|YCL041C	BioProcess=biological_process unknown
			A_06_P1428	SWD3	sgd|YBR175W	BioProcess=chromatin silencing at telomere*
			A_06_P1315	TIP1	sgd|YBR067C	BioProcess=cell wall organization and biogenesis
			A_06_P5407	TAF8	sgd|YML114C	BioProcess=transcription
Chi Square Statistic Correlation PCA Rule	4	3	A_06_P6473	ORF:YOR111W	sgd|YOR111W	BioProcess=biological_process unknown
			A_06_P1272	ORF:YBR025C	sgd|YBR025C	BioProcess=biological_process unknown
			A_06_P1666	MATALPHA1	sgd|YCR040W	BioProcess=regulation of transcription from Pol II promoter*
Correlation PCA Rule SVM	4	1	A_06_P4490	VMA5	sgd|YKL080W	BioProcess=vacuolar acidification
Chi Square Statistic Rule SVM Uncertainty	4	7	A_06_P2832	CDC4	sgd|YFL009W	BioProcess=ubiquitin-dependent protein catabolism*
			A_06_P1391	ORF:YBR139W	sgd|YBR139W	BioProcess=biological_process unknown
			A_06_P4148	ORF:YJL127W-A	sgd|YJL127W-A	BioProcess=biological_process unknown
			A_06_P2025	ENA5	sgd|YDR038C	BioProcess=transport
			A_06_P4065	ORF:YJL045W	sgd|YJL045W	BioProcess=not yet annotated
			A_06_P1610	FYV5	sgd|YCL058C	BioProcess=biological_process unknown
			A_06_P2577	ANP1	sgd|YEL036C	BioProcess=N-linked glycosylation
Chi Square Statistic PCA Rule Uncertainty	4	52	A_06_P2067	PET100???	sgd|YDR079W	BioProcess=aerobic respiration*
			A_06_P1140	SCT1	sgd|YBL011W	BioProcess=biological_process unknown
			A_06_P1098	SWD1	sgd|YAR003W	BioProcess=chromatin silencing at telomere*
			A_06_P5520	NPL6	sgd|YMR091C	BioProcess=not yet annotated
			A_06_P1498	GPX2	sgd|YBR244W	BioProcess=not yet annotated
			A_06_P2340	YPS7	sgd|YDR349C	BioProcess=not yet annotated
			A_06_P5600	SMP2	sgd|YMR165C	BioProcess=not yet annotated
			A_06_P4319	CDC11	sgd|YJR076C	BioProcess=establishment of cell polarity (sensu Saccharomyces)*
			A_06_P5108	SEC72	sgd|YLR292C	BioProcess=SRP-dependent, co-translational membrane targeting, translocation*
			A_06_P6820	ALD6	sgd|YPL061W	BioProcess=carbohydrate metabolism*	Cytosolic aldehyde dehydrogenase; activated by Mg2+ and utilizes NADP+ as the preferred coenzyme; required for conversion of acetaldehyde to acetate; constitutively expressed
			A_06_P3204	PDE1	sgd|YGL248W	BioProcess=cAMP-mediated signaling
			A_06_P3128	KEM1	sgd|YGL173C	BioProcess=35S primary transcript processing*
			A_06_P1722	ORF:YCR101C	sgd|YCR101C	BioProcess=biological_process unknown
			A_06_P4257	MET3	sgd|YJR010W	BioProcess=methionine metabolism*
			A_06_P1827	RPN6	sgd|YDL097C	BioProcess=ubiquitin-dependent protein catabolism
			A_06_P3027	ORF:YGL072C	sgd|YGL072C	BioProcess=biological_process unknown
			A_06_P6431	VPS5	sgd|YOR069W	BioProcess=Golgi retention*
			A_06_P5046	ORF:YLR232W	sgd|YLR232W	BioProcess=biological_process unknown
			A_06_P3635	RPP1	sgd|YHR062C	BioProcess=rRNA processing*
			A_06_P3732	RTT107	sgd|YHR154W	BioProcess=not yet annotated
			A_06_P4576	PIR1	sgd|YKL164C	BioProcess=cell wall organization and biogenesis
			A_06_P2848	FRS2	sgd|YFL022C	BioProcess=not yet annotated
			A_06_P6255	MOR1	sgd|YOL063C	BioProcess=biological_process unknown
			A_06_P3098	MRF1	sgd|YGL143C	BioProcess=protein biosynthesis*
			A_06_P2212	ORF:YDR223W	sgd|YDR223W	BioProcess=biological_process unknown
			A_06_P6497	ORF:YOR135C	sgd|YOR135C	BioProcess=biological_process unknown
			A_06_P1760	ORF:YDL032W	sgd|YDL032W	BioProcess=biological_process unknown
			A_06_P6779	ULP1	sgd|YPL020C	BioProcess=G2/M transition of mitotic cell cycle*
			A_06_P1501	ENP1	sgd|YBR247C	BioProcess=protein amino acid glycosylation
			A_06_P1808	MRK1	sgd|YDL079C	BioProcess=biological_process unknown
			A_06_P1183	ORF:YBL053W	sgd|YBL053W	BioProcess=biological_process unknown
			A_06_P3120	ORF:YGL165C	sgd|YGL165C	BioProcess=biological_process unknown
			A_06_P1097	NUP60	sgd|YAR002W	BioProcess=not yet annotated
			A_06_P2538	ORF:YDR544C	sgd|YDR544C	BioProcess=biological_process unknown
			A_06_P2953	ORF:YFR055W	sgd|YFR055W	BioProcess=not yet annotated
			A_06_P3307	PDC6	sgd|YGR087C	BioProcess=not yet annotated
			A_06_P3280	ERG25	sgd|YGR060W	BioProcess=ergosterol biosynthesis
			A_06_P3670	ORF:YHR095W	sgd|YHR095W	BioProcess=biological_process unknown
			A_06_P4918	SEN2	sgd|YLR105C	BioProcess=tRNA splicing
			A_06_P1334	ORF:YBR085C-A	sgd|YBR085C-A	BioProcess=biological_process unknown
			A_06_P4689	ORF:YKR051W	sgd|YKR051W	BioProcess=biological_process unknown
			A_06_P1271	SCO2	sgd|YBR024W	BioProcess=copper ion transport	may have a redundant function with Sco1p in delivery of copper to cytochrome c oxidase; interacts with Cox2p; SCO2 has a paralog, SCO1, that arose from the whole genome duplication
			A_06_P1194	KIP1	sgd|YBL063W	BioProcess=microtubule nucleation*
			A_06_P1024	TFC3	sgd|YAL001C	BioProcess=transcription initiation from Pol III promoter
			A_06_P2295	ORF:YDR306C	sgd|YDR306C	BioProcess=biological_process unknown
			A_06_P1301	YRO2	sgd|YBR054W	BioProcess=biological_process unknown
			A_06_P5927	ORF:YNL156C	sgd|YNL156C	BioProcess=biological_process unknown
			A_06_P6350	ORF:YOL157C	sgd|YOL157C	BioProcess=biological_process unknown
			A_06_P2646	SRB4	sgd|YER022W	BioProcess=transcription from Pol II promoter
			A_06_P1418	UBS1	sgd|YBR165W	BioProcess=protein-nucleus export*
			A_06_P2796	CHD1	sgd|YER164W	BioProcess=transcription
			A_06_P5641	ERG2	sgd|YMR202W	BioProcess=ergosterol biosynthesis
Chi Square Statistic PCA Rule SVM	4	1	A_06_P5323	SRC1	sgd|YML034W	BioProcess=biological_process unknown
Chi Square Statistic Correlation SVM Uncertainty	4	6	A_06_P2578	RAD23	sgd|YEL037C	BioProcess=nucleotide-excision repair, DNA damage recognition
			A_06_P1040	ORF:YAL018C	sgd|YAL018C	BioProcess=biological_process unknown
			A_06_P1891	ORF:YDL158C	sgd|YDL158C	BioProcess=biological_process unknown
			A_06_P1674	ARE1	sgd|YCR048W	BioProcess=sterol metabolism
			A_06_P1122	ORF:YAR064W	sgd|YAR064W	BioProcess=biological_process unknown
			A_06_P4685	ORF:YKR047W	sgd|YKR047W	BioProcess=biological_process unknown
Chi Square Statistic Correlation Rule	3	7	A_06_P7182	MSS18	sgd|YPR134W	BioProcess=not yet annotated
			A_06_P1051	MYO4	sgd|YAL029C	BioProcess=mRNA localization, intracellular
			A_06_P3236	ORF:YGR016W	sgd|YGR016W	BioProcess=biological_process unknown
			A_06_P6932	MRPL40	sgd|YPL173W	BioProcess=protein biosynthesis
			A_06_P2687	PET117	sgd|YER058W	BioProcess=cytochrome c oxidase biogenesis
			A_06_P3848	NEO1	sgd|YIL048W	BioProcess=biological_process unknown
			A_06_P1235	SFT2	sgd|YBL102W	BioProcess=Golgi to endosome transport
Correlation Rule SVM	3	12	A_06_P1258	IPP1	sgd|YBR011C	BioProcess=not yet annotated
			A_06_P3867	ORF:YIL067C	sgd|YIL067C	BioProcess=biological_process unknown
			A_06_P2685	RPL34A	sgd|YER056C-A	BioProcess=protein biosynthesis
			A_06_P6398	PEP12	sgd|YOR036W	BioProcess=Golgi to vacuole transport
			A_06_P1282	PDX3	sgd|YBR035C	BioProcess=fatty acid metabolism
			A_06_P1233	ORF:YBL100C	sgd|YBL100C	BioProcess=biological_process unknown
			A_06_P2181	NUP42	sgd|YDR192C	BioProcess=mRNA-nucleus export*
			A_06_P6907	PPT2	sgd|YPL148C	BioProcess=lipid transport
			A_06_P3082	SOH1	sgd|YGL127C	BioProcess=biological_process unknown
			A_06_P2859	RIM15	sgd|YFL033C	BioProcess=meiosis
			A_06_P4424	HCS1	sgd|YKL017C	BioProcess=lagging strand elongation
			A_06_P1464	AME1	sgd|YBR211C	BioProcess=microtubule-based process
Correlation PCA Rule	3	1	A_06_P4157	RPS21B	sgd|YJL136C	BioProcess=protein biosynthesis
Chi Square Statistic Rule Uncertainty	3	232	A_06_P1246	ORF:YBL112C	sgd|YBL112C	BioProcess=biological_process unknown
			A_06_P2735	RPS8B	sgd|YER102W	BioProcess=protein biosynthesis
			A_06_P1438	MBA1	sgd|YBR185C	BioProcess=aerobic respiration*
			A_06_P5728	ORF:YMR289W	sgd|YMR289W	BioProcess=biological_process unknown
			A_06_P4791	RNP1	sgd|YLL046C	BioProcess=biological_process unknown
			A_06_P4259	ORF:YJR012C	sgd|YJR012C	BioProcess=biological_process unknown
			A_06_P1198	UBP13	sgd|YBL067C	BioProcess=deubiquitination
			A_06_P1672	IMG1	sgd|YCR046C	BioProcess=protein biosynthesis
			A_06_P4429	MAK11	sgd|YKL021C	BioProcess=not yet annotated
			A_06_P1473	ORF:YBR220C	sgd|YBR220C	BioProcess=biological_process unknown
			A_06_P3944	PAN6	sgd|YIL145C	BioProcess=pantothenate biosynthesis
			A_06_P1329	SPT7	sgd|YBR081C	BioProcess=chromatin modification*
			A_06_P1719	GIT1	sgd|YCR098C	BioProcess=biological_process unknown
			A_06_P4510	UTP11	sgd|YKL099C	BioProcess=processing of 20S pre-rRNA
			A_06_P5548	ASI1	sgd|YMR119W	BioProcess=ubiquitin-dependent protein catabolism
			A_06_P3910	COX5B	sgd|YIL111W	BioProcess=aerobic respiration	Cox5Bp is predominantly expressed during anaerobic growth
			A_06_P1280	EDS1	sgd|YBR033W	BioProcess=biological_process unknown
			A_06_P5169	ORF:YLR352W	sgd|YLR352W	BioProcess=biological_process unknown
			A_06_P1976	LRG1	sgd|YDL240W	BioProcess=cell wall biosynthesis (sensu Fungi)
			A_06_P2492	LCD1	sgd|YDR499W	BioProcess=biological_process unknown
			A_06_P1050	ORF:YAL028W	sgd|YAL028W	BioProcess=biological_process unknown
			A_06_P6762	ULA1	sgd|YPL003W	BioProcess=RUB1-protein conjugation
			A_06_P7119	LTP1	sgd|YPR073C	BioProcess=not yet annotated
			A_06_P4406	ORF:YJR162C	sgd|YJR162C	BioProcess=biological_process unknown
			A_06_P3187	ORF:YGL231C	sgd|YGL231C	BioProcess=biological_process unknown
			A_06_P7217	JIP5	sgd|YPR169W	BioProcess=biological_process unknown
			A_06_P1424	SEC66	sgd|YBR171W	BioProcess=SRP-dependent, co-translational membrane targeting, translocation*
			A_06_P7135	SRP54	sgd|YPR088C	BioProcess=protein-ER targeting
			A_06_P4277	PET191	sgd|YJR034W	BioProcess=cytochrome c oxidase biogenesis
			A_06_P4834	ORF:YLR022C	sgd|YLR022C	BioProcess=biological_process unknown
			A_06_P6198	ORF:YOL008W	sgd|YOL008W	BioProcess=biological_process unknown
			A_06_P3316	ORF:YGR096W	sgd|YGR096W	BioProcess=biological_process unknown
			A_06_P3694	SET1	sgd|YHR119W	BioProcess=chromatin silencing at telomere*
			A_06_P2458	RMT2	sgd|YDR465C	BioProcess=arginine metabolism
			A_06_P2399	PDR15	sgd|YDR406W	BioProcess=transport
			A_06_P1998	ORF:YDR013W	sgd|YDR013W	BioProcess=biological_process unknown
			A_06_P2737	RTT105	sgd|YER104W	BioProcess=not yet annotated
			A_06_P1146	PEP1	sgd|YBL017C	BioProcess=protein-vacuolar targeting*
			A_06_P5882	CYB5	sgd|YNL111C	BioProcess=sterol biosynthesis
			A_06_P1735	RPT2	sgd|YDL007W	BioProcess=ubiquitin-dependent protein catabolism
			A_06_P4975	ORF:YLR161W	sgd|YLR161W	BioProcess=biological_process unknown
			A_06_P6012	NAR1	sgd|YNL240C	BioProcess=not yet annotated
			A_06_P3607	ORF:YHR036W	sgd|YHR036W	BioProcess=biological_process unknown
			A_06_P7243	ORF:YPR195C	sgd|YPR195C	BioProcess=biological_process unknown
			A_06_P4973	ORF:YLR159W	sgd|YLR159W	BioProcess=biological_process unknown
			A_06_P1630	RVS161	sgd|YCR009C	BioProcess=response to osmotic stress*
			A_06_P2705	RPS24A	sgd|YER074W	BioProcess=protein biosynthesis
			A_06_P3524	SHU1	sgd|YHL006C	BioProcess=biological_process unknown
			A_06_P1436	YPC1	sgd|YBR183W	BioProcess=sphingolipid metabolism
			A_06_P5227	UTP21	sgd|YLR409C	BioProcess=biological_process unknown
			A_06_P1496	ORF:YBR242W	sgd|YBR242W	BioProcess=biological_process unknown
			A_06_P5379	ORF:YML089C	sgd|YML089C	BioProcess=biological_process unknown
			A_06_P5983	ORF:YNL211C	sgd|YNL211C	BioProcess=biological_process unknown
			A_06_P3559	ORF:YHL041W	sgd|YHL041W	BioProcess=biological_process unknown
			A_06_P4189	ERG20	sgd|YJL167W	BioProcess=ergosterol biosynthesis
			A_06_P3315	RRP46	sgd|YGR095C	BioProcess=35S primary transcript processing*
			A_06_P1838	KIN28	sgd|YDL108W	BioProcess=protein amino acid phosphorylation*
			A_06_P3981	IST3	sgd|YIR005W	BioProcess=not yet annotated
			A_06_P1804	RPL31A	sgd|YDL075W	BioProcess=protein biosynthesis
			A_06_P2815	FAU1	sgd|YER183C	BioProcess=folic acid and derivative biosynthesis
			A_06_P2325	SWR1	sgd|YDR334W	BioProcess=biological_process unknown
			A_06_P3886	ORF:YIL087C	sgd|YIL087C	BioProcess=biological_process unknown
			A_06_P1398	MRPS9	sgd|YBR146W	BioProcess=protein biosynthesis
			A_06_P1287	FIG1	sgd|YBR040W	BioProcess=mating (sensu Saccharomyces)
			A_06_P2892	ORF:YFL066C	sgd|YFL066C	BioProcess=biological_process unknown
			A_06_P1078	ACS1	sgd|YAL054C	BioProcess=acetyl-CoA biosynthesis*
			A_06_P1229	ORF:YBL096C	sgd|YBL096C	BioProcess=biological_process unknown
			A_06_P3554	MUP3	sgd|YHL036W	BioProcess=amino acid transport
			A_06_P2004	GCV1	sgd|YDR019C	BioProcess=not yet annotated
			A_06_P1822	SRP14	sgd|YDL092W	BioProcess=protein-ER targeting
			A_06_P6078	MRPS18	sgd|YNL306W	BioProcess=protein biosynthesis
			A_06_P1247	ORF:YBL113C	sgd|YBL113C	BioProcess=biological_process unknown
			A_06_P3602	RRM3	sgd|YHR031C	BioProcess=DNA replication
			A_06_P5207	STE23	sgd|YLR389C	BioProcess=mating (sensu Saccharomyces)
			A_06_P2922	ORF:YFR026C	sgd|YFR026C	BioProcess=biological_process unknown
			A_06_P4099	ICS3	sgd|YJL077C	BioProcess=not yet annotated
			A_06_P4469	MPE1	sgd|YKL059C	BioProcess=mRNA polyadenylation*
			A_06_P2140	ORF:YDR152W	sgd|YDR152W	BioProcess=biological_process unknown
			A_06_P4111	SIP4	sgd|YJL089W	BioProcess=not yet annotated
			A_06_P4408	DID4	sgd|YKL002W	BioProcess=Golgi retention
			A_06_P3725	MRPL6	sgd|YHR147C	BioProcess=protein biosynthesis
			A_06_P3758	ORF:YHR180W	sgd|YHR180W	BioProcess=biological_process unknown
			A_06_P6499	SIA1	sgd|YOR137C	BioProcess=biological_process unknown
			A_06_P5906	FPR1	sgd|YNL135C	BioProcess=biological_process unknown
			A_06_P1796	COX9	sgd|YDL067C	BioProcess=not yet annotated
			A_06_P6036	PDR17	sgd|YNL264C	BioProcess=drug susceptibility/resistance*
			A_06_P1383	CCZ1	sgd|YBR131W	BioProcess=not yet annotated
			A_06_P1931	ORF:YDL196W	sgd|YDL196W	BioProcess=biological_process unknown
			A_06_P4289	TAH11	sgd|YJR046W	BioProcess=biological_process unknown
			A_06_P6693	SCD5	sgd|YOR329C	BioProcess=protein secretion
			A_06_P2634	PRE1	sgd|YER012W	BioProcess=ubiquitin-dependent protein catabolism*
			A_06_P1688	RAD18	sgd|YCR066W	BioProcess=DNA repair
			A_06_P1739	ORF:YDL011C	sgd|YDL011C	BioProcess=biological_process unknown
			A_06_P3320	MDR1	sgd|YGR100W	BioProcess=biological_process unknown
			A_06_P3072	ORF:YGL117W	sgd|YGL117W	BioProcess=biological_process unknown
			A_06_P6834	GCR1	sgd|YPL075W	BioProcess=positive regulation of glycolysis
			A_06_P5818	ORF:YNL047C	sgd|YNL047C	BioProcess=biological_process unknown
			A_06_P5373	ORF:YML083C	sgd|YML083C	BioProcess=biological_process unknown
			A_06_P4118	MRPL49	sgd|YJL096W	BioProcess=protein biosynthesis
			A_06_P3583	ARD1	sgd|YHR013C	BioProcess=protein amino acid acetylation
			A_06_P4673	DID2	sgd|YKR035W-A	BioProcess=protein-vacuolar targeting
			A_06_P6667	ISW2	sgd|YOR304W	BioProcess=biological_process unknown
			A_06_P1141	ORF:YBL012C	sgd|YBL012C	BioProcess=biological_process unknown
			A_06_P6066	RIM21	sgd|YNL294C	BioProcess=biological_process unknown
			A_06_P4934	YPS3	sgd|YLR121C	BioProcess=protein metabolism
			A_06_P6490	ADE2	sgd|YOR128C	BioProcess=not yet annotated
			A_06_P4456	ORF:YKL047W	sgd|YKL047W	BioProcess=biological_process unknown
			A_06_P2956	ERG26	sgd|YGL001C	BioProcess=ergosterol biosynthesis
			A_06_P1080	GPB2	sgd|YAL056W	BioProcess=signal transduction
			A_06_P2347	SPC110	sgd|YDR356W	BioProcess=microtubule nucleation
			A_06_P2688	PCL6	sgd|YER059W	BioProcess=regulation of glycogen biosynthesis*
			A_06_P1848	CYK3	sgd|YDL117W	BioProcess=cytokinesis
			A_06_P7109	ORF:YPR063C	sgd|YPR063C	BioProcess=biological_process unknown
			A_06_P5987	IES2	sgd|YNL215W	BioProcess=biological_process unknown
			A_06_P3569	OSH7	sgd|YHR001W	BioProcess=steroid biosynthesis
			A_06_P2619	ORF:YEL076C-A	sgd|YEL076C-A	BioProcess=biological_process unknown
			A_06_P2449	NHX1	sgd|YDR456W	BioProcess=vacuolar acidification*
			A_06_P2527	ORF:YDR533C	sgd|YDR533C	BioProcess=biological_process unknown
			A_06_P1450	ORF:YBR197C	sgd|YBR197C	BioProcess=biological_process unknown
			A_06_P1584	STE50	sgd|YCL032W	BioProcess=MAPKKK cascade (osmolarity sensing)*
			A_06_P4559	ORF:YKL147C	sgd|YKL147C	BioProcess=biological_process unknown
			A_06_P4141	RPE1	sgd|YJL121C	BioProcess=pentose-phosphate shunt
			A_06_P3380	NSR1	sgd|YGR159C	BioProcess=rRNA processing*
			A_06_P6802	NOP4	sgd|YPL043W	BioProcess=rRNA processing
			A_06_P2415	SIP1	sgd|YDR422C	BioProcess=protein amino acid phosphorylation*
			A_06_P1340	ORF:YBR089W	sgd|YBR089W	BioProcess=biological_process unknown
			A_06_P1201	ORF:YBL070C	sgd|YBL070C	BioProcess=biological_process unknown
			A_06_P1597	ORF:YCL045C	sgd|YCL045C	BioProcess=biological_process unknown
			A_06_P2487	RSM28	sgd|YDR494W	BioProcess=biological_process unknown
			A_06_P2964	LEU1	sgd|YGL009C	BioProcess=not yet annotated
			A_06_P2939	ORF:YFR041C	sgd|YFR041C	BioProcess=biological_process unknown
			A_06_P2174	ORF:YDR185C	sgd|YDR185C	BioProcess=biological_process unknown
			A_06_P2667	MXR1	sgd|YER042W	BioProcess=response to oxidative stress
			A_06_P1977	ORF:YDL241W	sgd|YDL241W	BioProcess=biological_process unknown
			A_06_P4104	IML2	sgd|YJL082W	BioProcess=not yet annotated
			A_06_P5204	VAC14	sgd|YLR386W	BioProcess=phospholipid metabolism*
			A_06_P3643	TRM5	sgd|YHR070W	BioProcess=biological_process unknown
			A_06_P1412	CDC28	sgd|YBR160W	BioProcess=G1/S transition of mitotic cell cycle*
			A_06_P3102	RPL9A	sgd|YGL147C	BioProcess=protein biosynthesis
			A_06_P4094	ORF:YJL072C	sgd|YJL072C	BioProcess=biological_process unknown
			A_06_P4959	SPE4	sgd|YLR146C	BioProcess=pantothenate biosynthesis*
			A_06_P2898	RPN11	sgd|YFR004W	BioProcess=ubiquitin-dependent protein catabolism
			A_06_P5482	BUB2	sgd|YMR055C	BioProcess=mitotic spindle checkpoint
			A_06_P1101	BUD14	sgd|YAR014C	BioProcess=biological_process unknown
			A_06_P5036	UTP13	sgd|YLR222C	BioProcess=processing of 20S pre-rRNA
			A_06_P5801	HHF2	sgd|YNL030W	BioProcess=chromatin assembly/disassembly
			A_06_P4907	IOC2	sgd|YLR095C	BioProcess=biological_process unknown
			A_06_P2962	ORF:YGL007W	sgd|YGL007W	BioProcess=biological_process unknown
			A_06_P1305	UBP14	sgd|YBR058C	BioProcess=deubiquitination
			A_06_P5668	RRP5	sgd|YMR229C	BioProcess=processing of 20S pre-rRNA*
			A_06_P4764	KNS1	sgd|YLL019C	BioProcess=protein amino acid phosphorylation
			A_06_P4781	PRP19	sgd|YLL036C	BioProcess=mRNA splicing
			A_06_P2731	UBP9	sgd|YER098W	BioProcess=deubiquitination
			A_06_P3398	ATF2	sgd|YGR177C	BioProcess=not yet annotated
			A_06_P5858	ORF:YNL087W	sgd|YNL087W	BioProcess=biological_process unknown
			A_06_P2786	PET122	sgd|YER153C	BioProcess=protein biosynthesis
			A_06_P2564	ORF:YEL023C	sgd|YEL023C	BioProcess=biological_process unknown
			A_06_P2669	ERG28	sgd|YER044C	BioProcess=ergosterol biosynthesis
			A_06_P5941	PSD1	sgd|YNL169C	BioProcess=phosphatidylcholine biosynthesis
			A_06_P3007	ORF:YGL052W	sgd|YGL052W	BioProcess=biological_process unknown
			A_06_P7117	ORF:YPR071W	sgd|YPR071W	BioProcess=biological_process unknown
			A_06_P2366	ORF:YDR374C	sgd|YDR374C	BioProcess=biological_process unknown
			A_06_P6345	FRE7	sgd|YOL152W	BioProcess=biological_process unknown
			A_06_P6049	MET2	sgd|YNL277W	BioProcess=methionine biosynthesis*
			DCP_1_4
			A_06_P1041	FUN30	sgd|YAL019W	BioProcess=biological_process unknown
			A_06_P1732	ATP16	sgd|YDL004W	BioProcess=ATP synthesis coupled proton transport
			A_06_P6528	ORF:YOR166C	sgd|YOR166C	BioProcess=biological_process unknown
			A_06_P4974	ASP3-4	sgd|YLR160C	BioProcess=nitrogen starvation response*
			A_06_P7163	ORF:YPR116W	sgd|YPR116W	BioProcess=biological_process unknown
			A_06_P1972	ORF:YDL237W	sgd|YDL237W	BioProcess=biological_process unknown
			A_06_P2194	MSC2	sgd|YDR205W	BioProcess=biological_process unknown
			A_06_P4911	ICT1	sgd|YLR099C	BioProcess=not yet annotated
			A_06_P2851	BST1	sgd|YFL025C	BioProcess=vesicle organization and biogenesis
			A_06_P4407	MET14	sgd|YKL001C	BioProcess=methionine metabolism*
			A_06_P1865	RPL41B	sgd|YDL133C-A	BioProcess=protein biosynthesis
			A_06_P2363	CTS2	sgd|YDR371W	BioProcess=biological_process unknown
			A_06_P4949	TIS11	sgd|YLR136C	BioProcess=biological_process unknown
			A_06_P3202	RAI1	sgd|YGL246C	BioProcess=biological_process unknown
			A_06_P1658	SNT1	sgd|YCR033W	BioProcess=biological_process unknown
			A_06_P1888	CLB3	sgd|YDL155W	BioProcess=G1/S transition of mitotic cell cycle*
			A_06_P1440	ORF:YBR187W	sgd|YBR187W	BioProcess=biological_process unknown
			A_06_P3631	MED6	sgd|YHR058C	BioProcess=transcription from Pol II promoter
			A_06_P1953	ORF:YDL218W	sgd|YDL218W	BioProcess=biological_process unknown
			A_06_P6524	YRR1	sgd|YOR162C	BioProcess=transport
			A_06_P1150	HAP3	sgd|YBL021C	BioProcess=transcription
			A_06_P2418	ORF:YDR425W	sgd|YDR425W	BioProcess=biological_process unknown
			A_06_P6050	CAF120	sgd|YNL278W	BioProcess=regulation of transcription from Pol II promoter
			A_06_P4392	BAT2	sgd|YJR148W	BioProcess=not yet annotated
			A_06_P2158	SEC7	sgd|YDR170C	BioProcess=ER to Golgi transport*
			A_06_P2239	ORF:YDR250C	sgd|YDR250C	BioProcess=biological_process unknown
			A_06_P2502	ORF:YDR509W	sgd|YDR509W	BioProcess=biological_process unknown
			A_06_P2637	HEM14	sgd|YER014W	BioProcess=not yet annotated
			A_06_P3095	ORF:YGL140C	sgd|YGL140C	BioProcess=biological_process unknown
			A_06_P2096	GSG1	sgd|YDR108W	BioProcess=ER to Golgi transport*
			A_06_P1499	ISW1	sgd|YBR245C	BioProcess=biological_process unknown
			A_06_P1083	ECM1	sgd|YAL059W	BioProcess=not yet annotated
			A_06_P1879	ORF:YDL146W	sgd|YDL146W	BioProcess=biological_process unknown
			A_06_P2533	ORF:YDR539W	sgd|YDR539W	BioProcess=biological_process unknown
			A_06_P4188	QCR8	sgd|YJL166W	BioProcess=aerobic respiration*
			A_06_P7014	VIK1	sgd|YPL253C	BioProcess=microtubule-based process
			A_06_P5905	ORF:YNL134C	sgd|YNL134C	BioProcess=biological_process unknown
			A_06_P4064	GYP6	sgd|YJL044C	BioProcess=intracellular protein transport
			A_06_P2827	VTC2	sgd|YFL004W	BioProcess=vacuole fusion (non-autophagic)*
			A_06_P1047	MAK16	sgd|YAL025C	BioProcess=not yet annotated
			A_06_P7111	ROX1	sgd|YPR065W	BioProcess=negative regulation of transcription from Pol II promoter
			A_06_P1321	RDH54	sgd|YBR073W	BioProcess=meiotic recombination*
			A_06_P3305	RPL11B	sgd|YGR085C	BioProcess=protein biosynthesis*
			A_06_P5277	ORF:YLR458W	sgd|YLR458W	BioProcess=biological_process unknown
			A_06_P2611	HXT13	sgd|YEL069C	BioProcess=hexose transport
			A_06_P6928	MEX67	sgd|YPL169C	BioProcess=not yet annotated
			A_06_P1533	PAF1	sgd|YBR279W	BioProcess=transcription
			A_06_P2192	ORF:YDR203W	sgd|YDR203W	BioProcess=biological_process unknown
			A_06_P3526	ORF:YHL008C	sgd|YHL008C	BioProcess=biological_process unknown
			A_06_P2526	KRE28	sgd|YDR532C	BioProcess=biological_process unknown
			A_06_P5940	ORF:YNL168C	sgd|YNL168C	BioProcess=biological_process unknown
			A_06_P1108	ORF:YAR028W	sgd|YAR028W	BioProcess=biological_process unknown
			A_06_P1294	ORF:YBR047W	sgd|YBR047W	BioProcess=biological_process unknown
			A_06_P6295	TPT1	sgd|YOL102C	BioProcess=tRNA splicing
			A_06_P2865	YPT1	sgd|YFL038C	BioProcess=ER to Golgi transport*
			A_06_P5950	RPS3	sgd|YNL178W	BioProcess=protein biosynthesis*
			A_06_P5984	VID27	sgd|YNL212W	BioProcess=not yet annotated
			A_06_P2165	UBC1	sgd|YDR177W	BioProcess=endocytosis*
			A_06_P6624	ORF:YOR263C	sgd|YOR263C	BioProcess=biological_process unknown
			A_06_P4201	PFD1	sgd|YJL179W	BioProcess=protein folding
			A_06_P2508	SLF1	sgd|YDR515W	BioProcess=not yet annotated
			A_06_P1378	TPS1	sgd|YBR126C	BioProcess=stress response*
			A_06_P7194	ORF:YPR146C	sgd|YPR146C	BioProcess=biological_process unknown
			A_06_P6553	RIS1	sgd|YOR191W	BioProcess=chromatin assembly/disassembly*
			A_06_P2341	TCM10	sgd|YDR350C	BioProcess=biological_process unknown
			A_06_P5572	ORF:YMR140W	sgd|YMR140W	BioProcess=biological_process unknown
			A_06_P3333	DAM1	sgd|YGR113W	BioProcess=biological_process unknown
Chi Square Statistic Rule SVM	3	8	A_06_P2118	FIN1	sgd|YDR130C	BioProcess=biological_process unknown
			A_06_P1592	GLK1	sgd|YCL040W	BioProcess=not yet annotated
			A_06_P6478	RPO31	sgd|YOR116C	BioProcess=transcription from Pol III promoter
			A_06_P1790	RPS29B	sgd|YDL061C	BioProcess=protein biosynthesis
			A_06_P6440	BUD21	sgd|YOR078W	BioProcess=processing of 20S pre-rRNA
			A_06_P1955	CDC13	sgd|YDL220C	BioProcess=telomere capping
			A_06_P2079	RLI1	sgd|YDR091C	BioProcess=biological_process unknown
			A_06_P5286	YRF1-5	sgd|YLR467W	BioProcess=biological_process unknown
Chi Square Statistic PCA Rule	3	64	A_06_P1056	FUN19	sgd|YAL034C	BioProcess=biological_process unknown
			A_06_P2532	PAD1	sgd|YDR538W	BioProcess=aromatic compound catabolism
			A_06_P6745	FRE3	sgd|YOR381W	BioProcess=iron homeostasis*
			A_06_P3261	BUD9	sgd|YGR041W	BioProcess=polar budding
			A_06_P1717	HMRA1	sgd|YCR097W	BioProcess=regulation of transcription, mating-type specific
			A_06_P3979	ORF:YIR003W	sgd|YIR003W	BioProcess=biological_process unknown
			A_06_P2799	BCK2	sgd|YER167W	BioProcess=regulation of cell cycle
			A_06_P2264	ORF:YDR275W	sgd|YDR275W	BioProcess=biological_process unknown
			A_06_P4124	MEF2	sgd|YJL102W	BioProcess=translational elongation
			A_06_P1225	RPL32	sgd|YBL092W	BioProcess=protein biosynthesis
			A_06_P1173	ECM13	sgd|YBL043W	BioProcess=not yet annotated
			A_06_P5197	ORF:YLR379W	sgd|YLR379W	BioProcess=biological_process unknown
			A_06_P1819	ORF:YDL089W	sgd|YDL089W	BioProcess=biological_process unknown
			A_06_P1037	NTG1	sgd|YAL015C	BioProcess=DNA repair*
			DCP_1_1
			A_06_P2042	PST1	sgd|YDR055W	BioProcess=biological_process unknown
			A_06_P6660	ORF:YOR298W	sgd|YOR298W	BioProcess=biological_process unknown
			A_06_P3379	MTR3	sgd|YGR158C	BioProcess=35S primary transcript processing*
			A_06_P2951	HXK1	sgd|YFR053C	BioProcess=fructose metabolism
			A_06_P1364	CYC8	sgd|YBR112C	BioProcess=transcription*
			A_06_P6355	ORF:YOL161C	sgd|YOL161C	BioProcess=biological_process unknown
			A_06_P1285	CHS2	sgd|YBR038W	BioProcess=cytokinesis*
			A_06_P1177	EDE1	sgd|YBL047C	BioProcess=endocytosis
			A_06_P4929	MSL5	sgd|YLR116W	BioProcess=mRNA splicing
			A_06_P1654	RIM1	sgd|YCR028C-A	BioProcess=mitochondrial genome maintenance
			A_06_P5777	LST8	sgd|YNL006W	BioProcess=transport
			A_06_P1431	ORF:YBR178W	sgd|YBR178W	BioProcess=biological_process unknown
			A_06_P1226	ROX3	sgd|YBL093C	BioProcess=transcription from Pol II promoter
			A_06_P1231	BNA4	sgd|YBL098W	BioProcess=nicotinamide adenine dinucleotide biosynthesis
			A_06_P6225	SMC5	sgd|YOL034W	BioProcess=DNA repair*
			A_06_P6415	ORF:YOR053W	sgd|YOR053W	BioProcess=biological_process unknown
			A_06_P4168	ORF:YJL147C	sgd|YJL147C	BioProcess=biological_process unknown
			A_06_P1134	PDR3	sgd|YBL005W	BioProcess=regulation of transcription from Pol II promoter*
			A_06_P6746	FIT2	sgd|YOR382W	BioProcess=biological_process unknown
			A_06_P1338	POL30	sgd|YBR088C	BioProcess=lagging strand elongation*
			A_06_P1778	KNH1	sgd|YDL049C	BioProcess=beta-1,6 glucan biosynthesis
			A_06_P3972	VTH1	sgd|YIL173W	BioProcess=not yet annotated
			A_06_P1400	YSW1	sgd|YBR148W	BioProcess=biological_process unknown
			A_06_P1359	IML3	sgd|YBR107C	BioProcess=not yet annotated
			A_06_P1903	UGX2	sgd|YDL169C	BioProcess=biological_process unknown
			A_06_P4102	SCP160	sgd|YJL080C	BioProcess=not yet annotated
			A_06_P2112	ORF:YDR124W	sgd|YDR124W	BioProcess=biological_process unknown
			A_06_P5395	CAC2	sgd|YML102W	BioProcess=DNA repair*
			A_06_P2583	GDA1	sgd|YEL042W	BioProcess=protein amino acid glycosylation
			A_06_P7079	HTS1	sgd|YPR033C	BioProcess=not yet annotated
			A_06_P5949	ORF:YNL177C	sgd|YNL177C	BioProcess=aerobic respiration*
			A_06_P5429	ORF:YMR002W	sgd|YMR002W	BioProcess=biological_process unknown
			A_06_P2938	SAP155	sgd|YFR040W	BioProcess=G1/S transition of mitotic cell cycle
			A_06_P7249	ARR3	sgd|YPR201W	BioProcess=arsenite transport
			A_06_P2537	ORF:YDR543C	sgd|YDR543C	BioProcess=biological_process unknown
			A_06_P4796	FRE6	sgd|YLL051C	BioProcess=biological_process unknown
			A_06_P5787	PUB1	sgd|YNL016W	BioProcess=mRNA processing
			A_06_P1625	YCP4	sgd|YCR004C	BioProcess=biological_process unknown
			A_06_P1930	SEC31	sgd|YDL195W	BioProcess=ER to Golgi transport
			A_06_P1512	SHG1	sgd|YBR258C	BioProcess=histone methylation
			A_06_P6894	ISU1	sgd|YPL135W	BioProcess=iron homeostasis
			A_06_P1753	ORF:YDL025C	sgd|YDL025C	BioProcess=biological_process unknown
			A_06_P3737	ORF:YHR159W	sgd|YHR159W	BioProcess=biological_process unknown
			A_06_P3690	ORF:YHR115C	sgd|YHR115C	BioProcess=biological_process unknown
			A_06_P2535	ORF:YDR541C	sgd|YDR541C	BioProcess=biological_process unknown
			A_06_P5251	CNA1	sgd|YLR433C	BioProcess=cell wall organization and biogenesis*
			A_06_P6410	RAT1	sgd|YOR048C	BioProcess=rRNA processing*
			A_06_P2476	KRE2	sgd|YDR483W	BioProcess=O-linked glycosylation*
			A_06_P3994	YAP5	sgd|YIR018W	BioProcess=transcription
Chi Square Statistic Correlation SVM	3	15	A_06_P4827	BRE2	sgd|YLR015W	BioProcess=transcription*
			A_06_P1614	CHA1	sgd|YCL064C	BioProcess=not yet annotated
			A_06_P1721	ORF:YCR100C	sgd|YCR100C	BioProcess=biological_process unknown
			A_06_P3711	YCK1	sgd|YHR135C	BioProcess=protein amino acid phosphorylation*
			A_06_P3793	ORF:YHR214W-A	sgd|YHR214W-A	BioProcess=biological_process unknown
			A_06_P5278	CDC91	sgd|YLR459W	BioProcess=biological_process unknown
			A_06_P3639	SSF1	sgd|YHR066W	BioProcess=ribosomal large subunit assembly and maintenance*
			A_06_P4107	EXO70	sgd|YJL085W	BioProcess=establishment of cell polarity (sensu Saccharomyces)*
			A_06_P1120	ORF:YAR061W	sgd|YAR061W	BioProcess=biological_process unknown
			A_06_P1260	ORF:YBR013C	sgd|YBR013C	BioProcess=biological_process unknown
			A_06_P5196	SEC61	sgd|YLR378C	BioProcess=SRP-dependent, co-translational membrane targeting, translocation
			A_06_P2426	KRE22	sgd|YDR433W	BioProcess=biological_process unknown
			A_06_P4143	ORF:YJL123C	sgd|YJL123C	BioProcess=biological_process unknown
			A_06_P2618	ORF:YEL076C	sgd|YEL076C	BioProcess=biological_process unknown
			A_06_P4442	ORF:YKL033W-A	sgd|YKL033W-A	BioProcess=biological_process unknown
Chi Square Statistic Correlation PCA	3	1	A_06_P1748	RPN4	sgd|YDL020C	BioProcess=ubiquitin-dependent protein catabolism
Correlation PCA SVM	3	1	A_06_P3382	ORF:YGR161C	sgd|YGR161C	BioProcess=biological_process unknown
Chi Square Statistic SVM Uncertainty	3	1	A_06_P7038	ORF:YPL277C	sgd|YPL277C	BioProcess=biological_process unknown
Deviation Rule	2	2	A_06_P1352	ORF:YBR101C	sgd|YBR101C	BioProcess=biological_process unknown
			A_06_P3551	RPL8A	sgd|YHL033C	BioProcess=protein biosynthesis
Correlation Rule	2	2	A_06_P1117	FLO1	sgd|YAR050W	BioProcess=flocculation
			A_06_P1452	KTR4	sgd|YBR199W	BioProcess=N-linked glycosylation
Chi Square Statistic Rule	2	414	A_06_P3530	ORF:YHL012W	sgd|YHL012W	BioProcess=not yet annotated
			A_06_P5396	NUP188	sgd|YML103C	BioProcess=mRNA-nucleus export*
			A_06_P1690	CVT17	sgd|YCR068W	BioProcess=autophagy*
			A_06_P6725	PRT1	sgd|YOR361C	BioProcess=translational initiation
			A_06_P1169	URA7	sgd|YBL039C	BioProcess=not yet annotated
			A_06_P5501	ORF:YMR074C	sgd|YMR074C	BioProcess=biological_process unknown
			A_06_P6575	SAS5	sgd|YOR213C	BioProcess=chromatin silencing at telomere
			A_06_P4755	SOF1	sgd|YLL011W	BioProcess=rRNA modification*
			A_06_P3521	LAG1	sgd|YHL003C	BioProcess=not yet annotated
			A_06_P1855	ORF:YDL124W	sgd|YDL124W	BioProcess=biological_process unknown
			A_06_P6273	IRA2	sgd|YOL081W	BioProcess=RAS protein signal transduction
			A_06_P4035	MAD3	sgd|YJL013C	BioProcess=mitotic spindle checkpoint
			A_06_P1071	ORF:YAL045C	sgd|YAL045C	BioProcess=biological_process unknown
			A_06_P1135	ORF:YBL006C	sgd|YBL006C	BioProcess=biological_process unknown
			A_06_P4868	ERG3	sgd|YLR056W	BioProcess=ergosterol biosynthesis
			A_06_P5097	ORF:YLR282C	sgd|YLR282C	BioProcess=biological_process unknown
			A_06_P1339	NHP6B	sgd|YBR089C-A	BioProcess=regulation of transcription from Pol II promoter*
			A_06_P5352	RPS1B	sgd|YML063W	BioProcess=protein biosynthesis
			A_06_P2048	ORF:YDR061W	sgd|YDR061W	BioProcess=biological_process unknown
			A_06_P2370	LSM6	sgd|YDR378C	BioProcess=mRNA splicing
			A_06_P3548	ECM29	sgd|YHL030W	BioProcess=not yet annotated
			A_06_P6396	AKR2	sgd|YOR034C	BioProcess=not yet annotated
			A_06_P1621	ORF:YCL076W	sgd|YCL076W	BioProcess=biological_process unknown
			A_06_P4686	NAP1	sgd|YKR048C	BioProcess=nucleosome assembly*
			A_06_P3299	ORF:YGR079W	sgd|YGR079W	BioProcess=biological_process unknown
			A_06_P7229	SEC23	sgd|YPR181C	BioProcess=ER to Golgi transport*
			A_06_P4313	ORF:YJR070C	sgd|YJR070C	BioProcess=biological_process unknown
			A_06_P3463	ORF:YGR242W	sgd|YGR242W	BioProcess=biological_process unknown
			A_06_P4730	SRP40	sgd|YKR092C	BioProcess=nucleocytoplasmic transport
			A_06_P6582	ORF:YOR220W	sgd|YOR220W	BioProcess=biological_process unknown
			A_06_P1346	RXT2	sgd|YBR095C	BioProcess=biological_process unknown
			A_06_P5846	IMP4	sgd|YNL075W	BioProcess=rRNA modification*
			A_06_P5111	ATP14	sgd|YLR295C	BioProcess=ATP synthesis coupled proton transport
			A_06_P3638	RRP3	sgd|YHR065C	BioProcess=mRNA splicing*
			A_06_P2647	PRO3	sgd|YER023W	BioProcess=proline biosynthesis
			A_06_P5533	YPK2	sgd|YMR104C	BioProcess=biological_process unknown
			A_06_P2545	ORF:YEL006W	sgd|YEL006W	BioProcess=biological_process unknown
			A_06_P1792	ORF:YDL063C	sgd|YDL063C	BioProcess=biological_process unknown
			A_06_P5648	ORF:YMR209C	sgd|YMR209C	BioProcess=biological_process unknown
			A_06_P6594	MGE1	sgd|YOR232W	BioProcess=mitochondrial translocation
			A_06_P4653	ORF:YKR016W	sgd|YKR016W	BioProcess=biological_process unknown
			A_06_P5992	ADE12	sgd|YNL220W	BioProcess=not yet annotated
			A_06_P4380	ORF:YJR136C	sgd|YJR136C	BioProcess=biological_process unknown
			A_06_P2713	UTP7	sgd|YER082C	BioProcess=processing of 20S pre-rRNA
			A_06_P1948	FYV14	sgd|YDL213C	BioProcess=biological_process unknown
			A_06_P1884	BUD30	sgd|YDL151C	BioProcess=biological_process unknown
			A_06_P2333	HXT7	sgd|YDR342C	BioProcess=hexose transport
			A_06_P2885	SNZ3	sgd|YFL059W	BioProcess=vitamin B6 metabolism
			A_06_P3276	RSC1	sgd|YGR056W	BioProcess=chromatin modeling
			A_06_P5176	ADE13	sgd|YLR359W	BioProcess=not yet annotated
			A_06_P2501	GNP1	sgd|YDR508C	BioProcess=amino acid transport
			A_06_P5123	CDA1	sgd|YLR307W	BioProcess=not yet annotated
			A_06_P6514	ORF:YOR152C	sgd|YOR152C	BioProcess=biological_process unknown
			A_06_P1459	ORF:YBR206W	sgd|YBR206W	BioProcess=biological_process unknown
			A_06_P7196	ORF:YPR148C	sgd|YPR148C	BioProcess=biological_process unknown
			A_06_P5872	ORF:YNL101W	sgd|YNL101W	BioProcess=biological_process unknown
			A_06_P2163	RSM24	sgd|YDR175C	BioProcess=protein biosynthesis*
			A_06_P1660	RRP43	sgd|YCR035C	BioProcess=35S primary transcript processing*
			A_06_P3594	MYO1	sgd|YHR023W	BioProcess=cytokinesis*
			A_06_P5099	ECI1	sgd|YLR284C	BioProcess=fatty acid beta-oxidation
			A_06_P2404	ORF:YDR411C	sgd|YDR411C	BioProcess=biological_process unknown
			A_06_P4799	ORF:YLL054C	sgd|YLL054C	BioProcess=biological_process unknown
			A_06_P6014	APG2	sgd|YNL242W	BioProcess=protein-vacuolar targeting*
			A_06_P2406	ORF:YDR413C	sgd|YDR413C	BioProcess=biological_process unknown
			A_06_P1116	ORF:YAR047C	sgd|YAR047C	BioProcess=biological_process unknown
			A_06_P2841	MDJ1	sgd|YFL016C	BioProcess=protein folding*
			DCP_20_9
			A_06_P1689	SED4	sgd|YCR067C	BioProcess=ER to Golgi transport
			A_06_P5005	PEX13	sgd|YLR191W	BioProcess=peroxisome organization and biogenesis*
			A_06_P6444	ORF:YOR082C	sgd|YOR082C	BioProcess=biological_process unknown
			A_06_P6570	PTP2	sgd|YOR208W	BioProcess=signal transduction of mating signal (sensu Saccharomyces)*
			A_06_P3362	VPS62	sgd|YGR141W	BioProcess=biological_process unknown
			A_06_P2958	CDH1	sgd|YGL003C	BioProcess=ubiquitin-dependent protein catabolism*
			A_06_P4113	ORF:YJL091C	sgd|YJL091C	BioProcess=biological_process unknown
			A_06_P1697	ORF:YCR076C	sgd|YCR076C	BioProcess=biological_process unknown
			A_06_P2804	BRR2	sgd|YER172C	BioProcess=lariat formation, 5-splice site cleavage
			A_06_P3478	ORF:YGR257C	sgd|YGR257C	BioProcess=biological_process unknown
			A_06_P6867	ORF:YPL108W	sgd|YPL108W	BioProcess=biological_process unknown
			A_06_P1411	ORF:YBR159W	sgd|YBR159W	BioProcess=biological_process unknown
			A_06_P1214	RHK1	sgd|YBL082C	BioProcess=protein amino acid glycosylation
			A_06_P3618	INM1	sgd|YHR046C	BioProcess=myo-inositol metabolism
			A_06_P2666	YEN1	sgd|YER041W	BioProcess=biological_process unknown
			A_06_P6760	HAT1	sgd|YPL001W	BioProcess=chromatin silencing at telomere*
			A_06_P1104	CDC15	sgd|YAR019C	BioProcess=cell cycle
			A_06_P6892	RDS2	sgd|YPL133C	BioProcess=response to xenobiotic
			A_06_P5014	YKE2	sgd|YLR200W	BioProcess=protein folding*
			A_06_P5152	NUP2	sgd|YLR335W	BioProcess=mRNA-nucleus export*
			A_06_P6229	PRE6	sgd|YOL038W	BioProcess=ubiquitin-dependent protein catabolism
			A_06_P5135	EST2	sgd|YLR318W	BioProcess=telomere maintenance
			A_06_P3795	IMD2	sgd|YHR216W	BioProcess=not yet annotated
			A_06_P1872	SCM3	sgd|YDL139C	BioProcess=not yet annotated
			A_06_P3166	ORF:YGL211W	sgd|YGL211W	BioProcess=biological_process unknown
			A_06_P3684	CTM1	sgd|YHR109W	BioProcess=protein modification
			A_06_P6307	ORF:YOL114C	sgd|YOL114C	BioProcess=biological_process unknown
			A_06_P2547	ORF:YEL008W	sgd|YEL008W	BioProcess=biological_process unknown
			A_06_P5426	COS3	sgd|YML132W	BioProcess=biological_process unknown
			A_06_P3818	RPL2B	sgd|YIL018W	BioProcess=protein biosynthesis
			A_06_P2214	HTA1	sgd|YDR225W	BioProcess=chromatin assembly/disassembly
			A_06_P4829	MEU1	sgd|YLR017W	BioProcess=glutamate biosynthesis
			A_06_P5782	ORF:YNL011C	sgd|YNL011C	BioProcess=biological_process unknown
			A_06_P6018	VPS75	sgd|YNL246W	BioProcess=biological_process unknown
			A_06_P6876	IDI1	sgd|YPL117C	BioProcess=ergosterol biosynthesis
			A_06_P2127	RUB1	sgd|YDR139C	BioProcess=RUB1-dependent protein catabolism
			A_06_P2183	MSS116	sgd|YDR194C	BioProcess=RNA splicing
			A_06_P6830	ORF:YPL071C	sgd|YPL071C	BioProcess=biological_process unknown
			A_06_P2289	PRO1	sgd|YDR300C	BioProcess=not yet annotated
			A_06_P2988	HOP2	sgd|YGL033W	BioProcess=not yet annotated
			A_06_P3094	ORF:YGL139W	sgd|YGL139W	BioProcess=biological_process unknown
			A_06_P2636	BUD25	sgd|YER014C-A	BioProcess=biological_process unknown
			A_06_P3420	PMT6	sgd|YGR199W	BioProcess=O-linked glycosylation
			A_06_P3077	NAB2	sgd|YGL122C	BioProcess=poly(A)+ mRNA-nucleus export
			A_06_P5756	ORF:YMR313C	sgd|YMR313C	BioProcess=lipid metabolism
			A_06_P4920	REX3	sgd|YLR107W	BioProcess=RNA processing
			A_06_P6941	ORF:YPL182C	sgd|YPL182C	BioProcess=biological_process unknown
			A_06_P2086	GRX3	sgd|YDR098C	BioProcess=response to oxidative stress
			A_06_P4938	ORF:YLR125W	sgd|YLR125W	BioProcess=biological_process unknown
			A_06_P4795	COF1	sgd|YLL050C	BioProcess=cell wall organization and biogenesis*
			A_06_P1175	COR1	sgd|YBL045C	BioProcess=aerobic respiration
			A_06_P5878	YAF9	sgd|YNL107W	BioProcess=biological_process unknown
			A_06_P2850	EPL1	sgd|YFL024C	BioProcess=biological_process unknown
			A_06_P2075	RRP1	sgd|YDR087C	BioProcess=rRNA processing
			A_06_P6071	TRF5	sgd|YNL299W	BioProcess=sister chromatid cohesion
			A_06_P6374	ORF:YOR012W	sgd|YOR012W	BioProcess=biological_process unknown
			A_06_P4728	PXL1	sgd|YKR090W	BioProcess=biological_process unknown
			A_06_P4049	ORF:YJL028W	sgd|YJL028W	BioProcess=biological_process unknown
			A_06_P6918	ORF:YPL159C	sgd|YPL159C	BioProcess=biological_process unknown
			A_06_P2740	GLE2	sgd|YER107C	BioProcess=mRNA-nucleus export*
			A_06_P5246	ORF:YLR428C	sgd|YLR428C	BioProcess=biological_process unknown
			A_06_P1082	CNE1	sgd|YAL058W	BioProcess=ER-associated protein catabolism
			A_06_P1302	PRP6	sgd|YBR055C	BioProcess=mRNA splicing
			A_06_P5791	ARK1	sgd|YNL020C	BioProcess=protein amino acid phosphorylation*
			A_06_P2868	FET5	sgd|YFL041W	BioProcess=iron transport
			A_06_P5767	ORF:YMR322C	sgd|YMR322C	BioProcess=biological_process unknown
			A_06_P3534	DUR3	sgd|YHL016C	BioProcess=transport
			A_06_P3679	GRE3	sgd|YHR104W	BioProcess=stress response
			A_06_P1730	NHP10	sgd|YDL002C	BioProcess=biological_process unknown
			A_06_P3816	SNL1	sgd|YIL016W	BioProcess=nuclear pore organization and biogenesis
			A_06_P3169	ORF:YGL214W	sgd|YGL214W	BioProcess=biological_process unknown
			A_06_P4218	ELO1	sgd|YJL196C	BioProcess=fatty acid metabolism
			A_06_P3338	RPS23A	sgd|YGR118W	BioProcess=protein biosynthesis*
			A_06_P5451	MSS1	sgd|YMR023C	BioProcess=protein biosynthesis
			A_06_P3605	ORF:YHR034C	sgd|YHR034C	BioProcess=biological_process unknown
			A_06_P2617	ORF:YEL075C	sgd|YEL075C	BioProcess=biological_process unknown
			A_06_P6222	ORF:YOL031C	sgd|YOL031C	BioProcess=SRP-dependent, co-translational membrane targeting, translocation*
			A_06_P1892	STE7	sgd|YDL159W	BioProcess=protein amino acid phosphorylation*
			A_06_P6857	ORF:YPL098C	sgd|YPL098C	BioProcess=biological_process unknown
			A_06_P6545	FYV12	sgd|YOR183W	BioProcess=biological_process unknown
			A_06_P5000	EMG1	sgd|YLR186W	BioProcess=biological_process unknown
			A_06_P3971	ORF:YIL172C	sgd|YIL172C	BioProcess=not yet annotated
			A_06_P1944	CWC2	sgd|YDL209C	BioProcess=mRNA splicing
			A_06_P5399	URA5	sgd|YML106W	BioProcess=not yet annotated
			A_06_P1918	RPL41A	sgd|YDL184C	BioProcess=protein biosynthesis
			A_06_P2807	TMT1	sgd|YER175C	BioProcess=biological_process unknown
			A_06_P2235	TRS23	sgd|YDR246W	BioProcess=ER to Golgi transport
			A_06_P4651	YPT52	sgd|YKR014C	BioProcess=endocytosis
			A_06_P4161	RPB4	sgd|YJL140W	BioProcess=transcription from Pol II promoter
			A_06_P2343	ORF:YDR352W	sgd|YDR352W	BioProcess=biological_process unknown
			A_06_P2237	ORF:YDR248C	sgd|YDR248C	BioProcess=biological_process unknown
			A_06_P6673	NOP58	sgd|YOR310C	BioProcess=rRNA modification*
			A_06_P5847	MKS1	sgd|YNL076W	BioProcess=regulation of nitrogen utilization
			A_06_P1133	UTP20	sgd|YBL004W	BioProcess=biological_process unknown
			A_06_P4579	TPK3	sgd|YKL166C	BioProcess=protein amino acid phosphorylation*
			A_06_P3473	GCN5	sgd|YGR252W	BioProcess=chromatin modification*
			A_06_P5357	ORF:YML068W	sgd|YML068W	BioProcess=biological_process unknown
			A_06_P2098	FOB1	sgd|YDR110W	BioProcess=DNA recombination*
			A_06_P1752	DIA3	sgd|YDL024C	BioProcess=pseudohyphal growth*
			A_06_P1350	ORF:YBR099C	sgd|YBR099C	BioProcess=biological_process unknown
			A_06_P6730	ORF:YOR366W	sgd|YOR366W	BioProcess=biological_process unknown
			A_06_P2342	SBE2	sgd|YDR351W	BioProcess=bud growth
			A_06_P1343	PHO3	sgd|YBR092C	BioProcess=thiamin transport
			A_06_P3391	PSD2	sgd|YGR170W	BioProcess=phosphatidylcholine biosynthesis
			A_06_P4187	HAL5	sgd|YJL165C	BioProcess=cation homeostasis
			A_06_P4944	ACE2	sgd|YLR131C	BioProcess=G1-specific transcription in mitotic cell cycle
			A_06_P1196	ORF:YBL065W	sgd|YBL065W	BioProcess=biological_process unknown
			A_06_P3110	CDC43	sgd|YGL155W	BioProcess=establishment of cell polarity (sensu Saccharomyces)*
			A_06_P1356	YMC2	sgd|YBR104W	BioProcess=transport
			A_06_P2044	ORF:YDR057W	sgd|YDR057W	BioProcess=biological_process unknown
			DCP_22_7
			A_06_P1228	ORF:YBL095W	sgd|YBL095W	BioProcess=biological_process unknown
			A_06_P2337	SGI1	sgd|YDR346C	BioProcess=biological_process unknown
			A_06_P3093	ORF:YGL138C	sgd|YGL138C	BioProcess=biological_process unknown
			A_06_P1224	ORF:YBL091C-A	sgd|YBL091C-A	BioProcess=biological_process unknown
			A_06_P3612	ORF:YHR040W	sgd|YHR040W	BioProcess=biological_process unknown
			A_06_P3216	YPS5	sgd|YGL259W	BioProcess=not yet annotated
			A_06_P5739	ORF:YMR298W	sgd|YMR298W	BioProcess=biological_process unknown
			A_06_P1894	DHH1	sgd|YDL160C	BioProcess=nonsense-mediated mRNA decay*
			A_06_P3528	ORF:YHL010C	sgd|YHL010C	BioProcess=biological_process unknown
			A_06_P5994	SSU72	sgd|YNL222W	BioProcess=transcription
			A_06_P1033	SWC1	sgd|YAL011W	BioProcess=biological_process unknown
			A_06_P6798	ORF:YPL039W	sgd|YPL039W	BioProcess=biological_process unknown
			A_06_P2432	LRS4	sgd|YDR439W	BioProcess=not yet annotated
			A_06_P2756	YCK3	sgd|YER123W	BioProcess=cell proliferation
			A_06_P1781	SLC1	sgd|YDL052C	BioProcess=not yet annotated
			A_06_P4857	STU2	sgd|YLR045C	BioProcess=microtubule nucleation
			A_06_P2280	ORF:YDR291W	sgd|YDR291W	BioProcess=biological_process unknown*
			A_06_P7241	HPA2	sgd|YPR193C	BioProcess=histone acetylation
			A_06_P2455	MRPL28	sgd|YDR462W	BioProcess=protein biosynthesis
			A_06_P5562	RRB1	sgd|YMR131C	BioProcess=ribosome biogenesis
			A_06_P2673	SAP1	sgd|YER047C	BioProcess=biological_process unknown
			A_06_P6362	ALG6	sgd|YOR002W	BioProcess=protein amino acid glycosylation
			A_06_P7033	ORF:YPL272C	sgd|YPL272C	BioProcess=biological_process unknown
			A_06_P1013	BI2	sgd|Q0110	BioProcess=RNA splicing
			A_06_P2925	PTR3	sgd|YFR029W	BioProcess=transport
			A_06_P2504	ACN9	sgd|YDR511W	BioProcess=gluconeogenesis*
			A_06_P2760	LCP5	sgd|YER127W	BioProcess=rRNA modification*
			A_06_P2700	ARG5,6	sgd|YER069W	BioProcess=ornithine biosynthesis
			A_06_P3471	ORF:YGR250C	sgd|YGR250C	BioProcess=biological_process unknown
			A_06_P6884	KAP120	sgd|YPL125W	BioProcess=protein-nucleus import
			A_06_P3207	HFM1	sgd|YGL251C	BioProcess=meiosis
			A_06_P2752	ORF:YER119C-A	sgd|YER119C-A	BioProcess=biological_process unknown
			A_06_P3423	PCT1	sgd|YGR202C	BioProcess=not yet annotated
			A_06_P1750	GPD1	sgd|YDL022W	BioProcess=intracellular accumulation of glycerol
			A_06_P2926	MET10	sgd|YFR030W	BioProcess=sulfate assimilation
			A_06_P5680	YHM2	sgd|YMR241W	BioProcess=biological_process unknown
			A_06_P7107	ORF:YPR061C	sgd|YPR061C	BioProcess=biological_process unknown
			A_06_P6176	ORF:YNR063W	sgd|YNR063W	BioProcess=biological_process unknown
			A_06_P1874	BPL1	sgd|YDL141W	BioProcess=protein modification
			A_06_P6333	ARG8	sgd|YOL140W	BioProcess=ornithine biosynthesis
			A_06_P2782	PEA2	sgd|YER149C	BioProcess=establishment of cell polarity (sensu Saccharomyces)*
			A_06_P4620	CBT1	sgd|YKL208W	BioProcess=not yet annotated
			A_06_P4584	ORF:YKL171W	sgd|YKL171W	BioProcess=biological_process unknown
			A_06_P6278	ADH1	sgd|YOL086C	BioProcess=not yet annotated
			A_06_P6794	ORF:YPL035C	sgd|YPL035C	BioProcess=biological_process unknown
			A_06_P1156	RPL19B	sgd|YBL027W	BioProcess=protein biosynthesis
			A_06_P1497	ALG7	sgd|YBR243C	BioProcess=N-linked glycosylation
			A_06_P1269	ORF:YBR022W	sgd|YBR022W	BioProcess=biological_process unknown
			A_06_P1816	ORF:YDL086W	sgd|YDL086W	BioProcess=not yet annotated
			A_06_P3199	TAD1	sgd|YGL243W	BioProcess=tRNA processing
			A_06_P6542	DCI1	sgd|YOR180C	BioProcess=fatty acid beta-oxidation
			A_06_P1626	CIT2	sgd|YCR005C	BioProcess=glutamate biosynthesis*
			A_06_P2457	SPP41	sgd|YDR464W	BioProcess=negative regulation of transcription from Pol II promoter
			A_06_P5491	AEP1	sgd|YMR064W	BioProcess=protein biosynthesis
			A_06_P5283	ORF:YLR464W	sgd|YLR464W	BioProcess=biological_process unknown
			A_06_P1366	RAD16	sgd|YBR114W	BioProcess=nucleotide-excision repair, DNA damage recognition
			A_06_P3566	COS8	sgd|YHL048W	BioProcess=biological_process unknown
			A_06_P2105	ORF:YDR117C	sgd|YDR117C	BioProcess=biological_process unknown
			A_06_P3310	UTP22	sgd|YGR090W	BioProcess=biological_process unknown
			A_06_P2003	ORF:YDR018C	sgd|YDR018C	BioProcess=biological_process unknown
			A_06_P1199	PRS4	sgd|YBL068W	BioProcess=histidine biosynthesis*
			A_06_P5813	BOP3	sgd|YNL042W	BioProcess=biological_process unknown
			A_06_P2873	RGD2	sgd|YFL047W	BioProcess=biological_process unknown
			A_06_P6759	ORF:YOR396W	sgd|YOR396W	BioProcess=biological_process unknown
			A_06_P3726	IMP3	sgd|YHR148W	BioProcess=rRNA modification*
			A_06_P2930	RPL29	sgd|YFR032C-A	BioProcess=protein biosynthesis
			A_06_P2019	LYS14	sgd|YDR034C	BioProcess=lysine biosynthesis
			A_06_P5980	ORF:YNL208W	sgd|YNL208W	BioProcess=biological_process unknown
			A_06_P6213	ORF:YOL022C	sgd|YOL022C	BioProcess=biological_process unknown
			A_06_P5477	ERB1	sgd|YMR049C	BioProcess=biological_process unknown
			A_06_P6512	MRPL23	sgd|YOR150W	BioProcess=protein biosynthesis*
			A_06_P6866	ORF:YPL107W	sgd|YPL107W	BioProcess=biological_process unknown
			A_06_P3286	ORF:YGR066C	sgd|YGR066C	BioProcess=biological_process unknown
			A_06_P6375	ORF:YOR013W	sgd|YOR013W	BioProcess=biological_process unknown
			A_06_P5955	NPR1	sgd|YNL183C	BioProcess=regulation of nitrogen utilization
			A_06_P1858	PCL2	sgd|YDL127W	BioProcess=cell cycle
			A_06_P6964	HRR25	sgd|YPL204W	BioProcess=DNA repair*
			A_06_P2902	ORF:YFR008W	sgd|YFR008W	BioProcess=biological_process unknown
			A_06_P3164	MIG2	sgd|YGL209W	BioProcess=regulation of transcription from Pol II promoter*
			A_06_P5130	SPH1	sgd|YLR313C	BioProcess=establishment of cell polarity (sensu Saccharomyces)*
			A_06_P2465	TRS31	sgd|YDR472W	BioProcess=ER to Golgi transport
			A_06_P6977	BMS1	sgd|YPL217C	BioProcess=35S primary transcript processing*
			A_06_P3712	SPL2	sgd|YHR136C	BioProcess=cell cycle
			A_06_P5851	ORF:YNL080C	sgd|YNL080C	BioProcess=biological_process unknown*
			A_06_P4261	ORF:YJR014W	sgd|YJR014W	BioProcess=biological_process unknown
			A_06_P1336	IST2	sgd|YBR086C	BioProcess=biological_process unknown
			A_06_P1534	ORF:YBR280C	sgd|YBR280C	BioProcess=biological_process unknown
			A_06_P6568	NOC2	sgd|YOR206W	BioProcess=biological_process unknown
			A_06_P1237	ORF:YBL104C	sgd|YBL104C	BioProcess=biological_process unknown
			A_06_P6335	RRP40	sgd|YOL142W	BioProcess=35S primary transcript processing*
			A_06_P1267	GAL1	sgd|YBR020W	BioProcess=galactose metabolism
			A_06_P1185	ORF:YBL055C	sgd|YBL055C	BioProcess=biological_process unknown
			A_06_P7021	ORF:YPL260W	sgd|YPL260W	BioProcess=biological_process unknown
			A_06_P2334	HXT6	sgd|YDR343C	BioProcess=hexose transport
			A_06_P5443	ERG5	sgd|YMR015C	BioProcess=ergosterol biosynthesis
			A_06_P2969	PUF4	sgd|YGL014W	BioProcess=cell aging
			A_06_P6450	ORF:YOR088W	sgd|YOR088W	BioProcess=biological_process unknown
			A_06_P1055	POP5	sgd|YAL033W	BioProcess=rRNA processing*
			A_06_P2115	ARO1	sgd|YDR127W	BioProcess=not yet annotated
			A_06_P4119	ORF:YJL097W	sgd|YJL097W	BioProcess=biological_process unknown
			A_06_P6620	RPT4	sgd|YOR259C	BioProcess=ubiquitin-dependent protein catabolism
			A_06_P4293	ISY1	sgd|YJR050W	BioProcess=mRNA splicing
			A_06_P4881	MEF1	sgd|YLR069C	BioProcess=translational elongation
			A_06_P3084	RSM23	sgd|YGL129C	BioProcess=protein biosynthesis
			A_06_P2345	TRP4	sgd|YDR354W	BioProcess=tryptophan biosynthesis
			A_06_P1544	BSD2	sgd|YBR290W	BioProcess=transport
			A_06_P7160	PIS1	sgd|YPR113W	BioProcess=phosphatidylinositol biosynthesis
			A_06_P2615	ORF:YEL073C	sgd|YEL073C	BioProcess=biological_process unknown
			A_06_P4394	DAN1	sgd|YJR150C	BioProcess=biological_process unknown
			A_06_P6828	BTS1	sgd|YPL069C	BioProcess=terpenoid biosynthesis
			A_06_P3704	ARP1	sgd|YHR129C	BioProcess=mitotic anaphase B
			A_06_P6940	RXT1	sgd|YPL181W	BioProcess=biological_process unknown
			A_06_P6909	ORF:YPL150W	sgd|YPL150W	BioProcess=biological_process unknown
			A_06_P1661	RBK1	sgd|YCR036W	BioProcess=not yet annotated
			A_06_P3188	ORF:YGL232W	sgd|YGL232W	BioProcess=biological_process unknown
			A_06_P2162	HMO1	sgd|YDR174W	BioProcess=plasmid maintenance
			A_06_P1273	MRF1'	sgd|YBR026C	BioProcess=respiratory gaseous exchange
			A_06_P2498	PSP1	sgd|YDR505C	BioProcess=biological_process unknown
			A_06_P1521	ORF:YBR267W	sgd|YBR267W	BioProcess=biological_process unknown
			A_06_P3029	ORF:YGL074C	sgd|YGL074C	BioProcess=biological_process unknown
			A_06_P2329	ORF:YDR338C	sgd|YDR338C	BioProcess=biological_process unknown
			A_06_P4713	ORF:YKR075C	sgd|YKR075C	BioProcess=biological_process unknown
			A_06_P5886	ORF:YNL115C	sgd|YNL115C	BioProcess=biological_process unknown
			A_06_P2524	APA2	sgd|YDR530C	BioProcess=not yet annotated
			A_06_P2488	VPS3	sgd|YDR495C	BioProcess=protein-vacuolar targeting
			A_06_P1964	SSB1	sgd|YDL229W	BioProcess=protein biosynthesis
			A_06_P6458	RPS7A	sgd|YOR096W	BioProcess=protein biosynthesis
			A_06_P3555	ORF:YHL037C	sgd|YHL037C	BioProcess=biological_process unknown
			A_06_P6799	ISM1	sgd|YPL040C	BioProcess=not yet annotated
			A_06_P2716	ORF:YER085C	sgd|YER085C	BioProcess=biological_process unknown
			A_06_P6567	ORF:YOR205C	sgd|YOR205C	BioProcess=biological_process unknown
			A_06_P6984	MMT2	sgd|YPL224C	BioProcess=iron homeostasis
			A_06_P2836	ORF:YFL012W	sgd|YFL012W	BioProcess=biological_process unknown
			A_06_P2344	TRR1	sgd|YDR353W	BioProcess=regulation of redox homeostasis
			A_06_P1573	ORF:YCL022C	sgd|YCL022C	BioProcess=biological_process unknown
			A_06_P6120	ORF:YNR009W	sgd|YNR009W	BioProcess=biological_process unknown
			A_06_P3239	UGA1	sgd|YGR019W	BioProcess=not yet annotated
			A_06_P5383	UTP14	sgd|YML093W	BioProcess=processing of 20S pre-rRNA
			A_06_P7161	ORF:YPR114W	sgd|YPR114W	BioProcess=biological_process unknown
			A_06_P5650	DML1	sgd|YMR211W	BioProcess=biological_process unknown
			A_06_P5226	ORF:YLR408C	sgd|YLR408C	BioProcess=biological_process unknown
			A_06_P4664	ORF:YKR027W	sgd|YKR027W	BioProcess=biological_process unknown
			A_06_P1653	FEN2	sgd|YCR028C	BioProcess=biological_process unknown
			A_06_P4243	FSP2	sgd|YJL221C	BioProcess=not yet annotated
			A_06_P6403	ORF:YOR041C	sgd|YOR041C	BioProcess=biological_process unknown
			A_06_P5735	ORF:YMR294W-A	sgd|YMR294W-A	BioProcess=biological_process unknown
			A_06_P1813	SUB2	sgd|YDL084W	BioProcess=mRNA-nucleus export*
			A_06_P6600	ORF:YOR238W	sgd|YOR238W	BioProcess=biological_process unknown
			A_06_P3001	ORF:YGL046W	sgd|YGL046W	BioProcess=biological_process unknown
			A_06_P5182	ORF:YLR364W	sgd|YLR364W	BioProcess=biological_process unknown
			A_06_P1281	HMT1	sgd|YBR034C	BioProcess=mRNA-nucleus export*
			A_06_P2129	DOP1	sgd|YDR141C	BioProcess=regulation of cell shape and cell size
			A_06_P4156	ORF:YJL135W	sgd|YJL135W	BioProcess=biological_process unknown
			A_06_P6897	SPP1	sgd|YPL138C	BioProcess=regulation of transcription, DNA-dependent*
			A_06_P1871	RGT2	sgd|YDL138W	BioProcess=transport
			A_06_P5158	SPO77	sgd|YLR341W	BioProcess=biological_process unknown
			A_06_P2606	ORF:YEL064C	sgd|YEL064C	BioProcess=biological_process unknown
			A_06_P5474	ORF:YMR046W-A	sgd|YMR046W-A	BioProcess=biological_process unknown
			A_06_P1847	NUP84	sgd|YDL116W	BioProcess=mRNA-nucleus export*
			A_06_P4346	URA8	sgd|YJR103W	BioProcess=not yet annotated
			A_06_P1743	TSC13	sgd|YDL015C	BioProcess=very long chain fatty acid metabolism
			A_06_P1939	ORF:YDL204W	sgd|YDL204W	BioProcess=biological_process unknown
			A_06_P6700	KRE5	sgd|YOR336W	BioProcess=not yet annotated
			A_06_P1007	AI4	sgd|Q0065	BioProcess=mRNA processing
			A_06_P5952	RHO5	sgd|YNL180C	BioProcess=Rho protein signal transduction
			A_06_P4666	SET3	sgd|YKR029C	BioProcess=biological_process unknown
			A_06_P4650	PRY2	sgd|YKR013W	BioProcess=biological_process unknown
			A_06_P4604	DPH2	sgd|YKL191W	BioProcess=not yet annotated
			A_06_P1388	MEC1	sgd|YBR136W	BioProcess=meiotic recombination*
			A_06_P2043	ORF:YDR056C	sgd|YDR056C	BioProcess=biological_process unknown
			A_06_P3782	MNL1	sgd|YHR204W	BioProcess=ER-associated protein catabolism
			A_06_P1665	MATALPHA2	sgd|YCR039C	BioProcess=regulation of transcription from Pol II promoter*
			A_06_P1163	RIB1	sgd|YBL033C	BioProcess=vitamin B2 biosynthesis
			A_06_P2433	DOT1	sgd|YDR440W	BioProcess=not yet annotated
			A_06_P5665	ORF:YMR226C	sgd|YMR226C	BioProcess=biological_process unknown
			A_06_P4596	LOT5	sgd|YKL183W	BioProcess=biological_process unknown
			A_06_P2288	BFR2	sgd|YDR299W	BioProcess=not yet annotated
			A_06_P1896	ORF:YDL162C	sgd|YDL162C	BioProcess=biological_process unknown
			A_06_P1248	NTH2	sgd|YBR001C	BioProcess=stress response*
			A_06_P3695	MSH1	sgd|YHR120W	BioProcess=DNA repair
			A_06_P6564	HIS3	sgd|YOR202W	BioProcess=histidine biosynthesis
			A_06_P2923	ECO1	sgd|YFR027W	BioProcess=DNA repair*
			A_06_P1867	PPH21	sgd|YDL134C	BioProcess=protein biosynthesis*
			A_06_P1275	ORF:YBR028C	sgd|YBR028C	BioProcess=biological_process unknown
			A_06_P5384	GIM5	sgd|YML094W	BioProcess=protein folding
			A_06_P2226	MRPL7	sgd|YDR237W	BioProcess=protein biosynthesis
			A_06_P2514	ORF:YDR521W	sgd|YDR521W	BioProcess=biological_process unknown
			A_06_P2790	COG3	sgd|YER157W	BioProcess=ER to Golgi transport*
			A_06_P1516	ORF:YBR262C	sgd|YBR262C	BioProcess=biological_process unknown
			A_06_P6604	ORF:YOR243C	sgd|YOR243C	BioProcess=biological_process unknown
			A_06_P2518	API2	sgd|YDR525W	BioProcess=biological_process unknown
			A_06_P3980	DJP1	sgd|YIR004W	BioProcess=not yet annotated
			A_06_P4654	ORF:YKR017C	sgd|YKR017C	BioProcess=biological_process unknown
			A_06_P1021	ORF:Q0255	sgd|Q0255	BioProcess=biological_process unknown
			A_06_P5447	STB4	sgd|YMR019W	BioProcess=transcription
			A_06_P2750	SHO1	sgd|YER118C	BioProcess=pseudohyphal growth*
			A_06_P1143	RRN6	sgd|YBL014C	BioProcess=transcription from Pol I promoter
			A_06_P7189	KAR3	sgd|YPR141C	BioProcess=meiosis*
			A_06_P4696	GLG1	sgd|YKR058W	BioProcess=glycogen metabolism
			A_06_P4112	DPB11	sgd|YJL090C	BioProcess=lagging strand elongation*
			A_06_P2628	ORF:YER007C-A	sgd|YER007C-A	BioProcess=biological_process unknown
			A_06_P1634	ORF:YCR013C	sgd|YCR013C	BioProcess=biological_process unknown
			A_06_P5848	ORF:YNL077W	sgd|YNL077W	BioProcess=biological_process unknown
			A_06_P2099	ORF:YDR111C	sgd|YDR111C	BioProcess=not yet annotated
			A_06_P1738	ORF:YDL010W	sgd|YDL010W	BioProcess=biological_process unknown
			A_06_P3351	ORF:YGR130C	sgd|YGR130C	BioProcess=biological_process unknown
			A_06_P5260	RPS1A	sgd|YLR441C	BioProcess=protein biosynthesis
			A_06_P3876	SEC28	sgd|YIL076W	BioProcess=non-selective vesicle coating
			A_06_P5360	COG8	sgd|YML071C	BioProcess=intra-Golgi transport
			A_06_P5693	ORF:YMR254C	sgd|YMR254C	BioProcess=biological_process unknown
			A_06_P2608	HPA3	sgd|YEL066W	BioProcess=histone acetylation
			A_06_P1914	ORF:YDL180W	sgd|YDL180W	BioProcess=biological_process unknown
			A_06_P7149	RPL11A	sgd|YPR102C	BioProcess=protein biosynthesis*
			A_06_P3142	COX4	sgd|YGL187C	BioProcess=not yet annotated
			A_06_P5217	BDF1	sgd|YLR399C	BioProcess=sporulation (sensu Saccharomyces)
			A_06_P5065	SYM1	sgd|YLR251W	BioProcess=biological_process unknown
			A_06_P1139	ORF:YBL010C	sgd|YBL010C	BioProcess=biological_process unknown
			A_06_P1288	FAT1	sgd|YBR041W	BioProcess=very long chain fatty acid metabolism*
			A_06_P1408	SLI15	sgd|YBR156C	BioProcess=chromosome segregation
			A_06_P7221	VPS4	sgd|YPR173C	BioProcess=Golgi retention*
			A_06_P1381	OPY1	sgd|YBR129C	BioProcess=mating (sensu Saccharomyces)
			A_06_P2149	TCI1	sgd|YDR161W	BioProcess=biological_process unknown
			A_06_P1234	ECM21	sgd|YBL101C	BioProcess=not yet annotated
			A_06_P3941	CCT2	sgd|YIL142W	BioProcess=protein folding*
			A_06_P7095	CVT9	sgd|YPR049C	BioProcess=biological_process unknown
			A_06_P6778	VTC3	sgd|YPL019C	BioProcess=vacuole fusion (non-autophagic)
			A_06_P1110	ORF:YAR030C	sgd|YAR030C	BioProcess=biological_process unknown
			A_06_P2252	DIN7	sgd|YDR263C	BioProcess=DNA repair
			A_06_P2255	ORF:YDR266C	sgd|YDR266C	BioProcess=biological_process unknown
			A_06_P5079	RPS28B	sgd|YLR264W	BioProcess=protein biosynthesis
			A_06_P2045	TGL2	sgd|YDR058C	BioProcess=not yet annotated
			A_06_P5602	MLH1	sgd|YMR167W	BioProcess=DNA repair
			A_06_P3025	RPB9	sgd|YGL070C	BioProcess=transcription from Pol II promoter
			A_06_P2198	ORF:YDR209C	sgd|YDR209C	BioProcess=biological_process unknown
			A_06_P1132	HTA2	sgd|YBL003C	BioProcess=chromatin assembly/disassembly
			A_06_P2355	SEM1	sgd|YDR363W-A	BioProcess=regulation of cell cycle
Rule SVM	2	8	A_06_P2368	ARH1	sgd|YDR376W	BioProcess=iron homeostasis*
			A_06_P2853	GYP8	sgd|YFL027C	BioProcess=biological_process unknown
			A_06_P1032	MDM10	sgd|YAL010C	BioProcess=mitochondrion organization and biogenesis*
			A_06_P3158	KEX1	sgd|YGL203C	BioProcess=not yet annotated
			A_06_P4063	ORF:YJL043W	sgd|YJL043W	BioProcess=biological_process unknown
			A_06_P7108	FCY1	sgd|YPR062W	BioProcess=not yet annotated
			A_06_P4444	UGP1	sgd|YKL035W	BioProcess=protein amino acid glycosylation*
			A_06_P5778	SIS1	sgd|YNL007C	BioProcess=not yet annotated
PCA Rule	2	116	A_06_P4448	PTM1	sgd|YKL039W	BioProcess=biological_process unknown
			A_06_P2190	SPC19	sgd|YDR201W	BioProcess=microtubule nucleation
			A_06_P3628	CUP1-2	sgd|YHR055C	BioProcess=copper sensitivity/resistance	Copper- and cadmium-binding protein with antioxidant and superoxide dismutase activity; involved in detoxification of metal ions and removal of superoxide radicals; localizes to the cytosol
			A_06_P3090	RPL1B	sgd|YGL135W	BioProcess=protein biosynthesis
			A_06_P4431	ORF:YKL023W	sgd|YKL023W	BioProcess=biological_process unknown
			A_06_P6388	BUB3	sgd|YOR026W	BioProcess=mitotic spindle checkpoint
			A_06_P5560	POM152	sgd|YMR129W	BioProcess=mRNA-nucleus export*
			A_06_P2311	ASP1	sgd|YDR321W	BioProcess=aspartate biosynthesis
			A_06_P6196	TOP1	sgd|YOL006C	BioProcess=regulation of transcription from Pol II promoter*
			A_06_P3824	ORF:YIL024C	sgd|YIL024C	BioProcess=biological_process unknown
			A_06_P2125	RGP1	sgd|YDR137W	BioProcess=biological_process unknown
			A_06_P3778	RPN10	sgd|YHR200W	BioProcess=ubiquitin-dependent protein catabolism
			A_06_P6811	ORF:YPL052W	sgd|YPL052W	BioProcess=biological_process unknown
			A_06_P1878	COP1	sgd|YDL145C	BioProcess=ER to Golgi transport*
			A_06_P6138	BUD17	sgd|YNR027W	BioProcess=biological_process unknown
			A_06_P1973	ORF:YDL238C	sgd|YDL238C	BioProcess=biological_process unknown
			A_06_P5313	ORF:YML023C	sgd|YML023C	BioProcess=biological_process unknown
			A_06_P1889	ORF:YDL156W	sgd|YDL156W	BioProcess=biological_process unknown
			A_06_P5465	MIH1	sgd|YMR036C	BioProcess=G2/M transition of mitotic cell cycle*
			A_06_P2746	BOI2	sgd|YER114C	BioProcess=establishment of cell polarity (sensu Saccharomyces)*
			A_06_P5211	ATP10	sgd|YLR393W	BioProcess=protein complex assembly
			A_06_P1296	REB1	sgd|YBR049C	BioProcess=regulation of transcription from Pol II promoter*
			A_06_P2710	ORF:YER079W	sgd|YER079W	BioProcess=biological_process unknown
			A_06_P5662	UBP8	sgd|YMR223W	BioProcess=deubiquitination
			A_06_P3230	NMA2	sgd|YGR010W	BioProcess=nicotinamide adenine dinucleotide metabolism	Nicotinic acid mononucleotide adenylyltransferase;
			A_06_P2375	RPP2B	sgd|YDR382W	BioProcess=protein biosynthesis*
			A_06_P2732	PRS2	sgd|YER099C	BioProcess=histidine biosynthesis*
			A_06_P1488	ARC40	sgd|YBR234C	BioProcess=actin filament organization
			A_06_P3701	ORF:YHR126C	sgd|YHR126C	BioProcess=biological_process unknown
			A_06_P1770	SIR2	sgd|YDL042C	BioProcess=chromatin silencing at telomere*
			A_06_P1218	ORF:YBL086C	sgd|YBL086C	BioProcess=biological_process unknown
			A_06_P4278	RAD26	sgd|YJR035W	BioProcess=nucleotide-excision repair*
			A_06_P1045	PMT2	sgd|YAL023C	BioProcess=O-linked glycosylation
			A_06_P5038	ORF:YLR224W	sgd|YLR224W	BioProcess=biological_process unknown
			A_06_P1094	ORF:YAL068C	sgd|YAL068C	BioProcess=biological_process unknown
			A_06_P1266	GAL10	sgd|YBR019C	BioProcess=galactose metabolism
			A_06_P1783	MCH1	sgd|YDL054C	BioProcess=biological_process unknown
			A_06_P1940	HEM3	sgd|YDL205C	BioProcess=not yet annotated
			A_06_P4121	CHS6	sgd|YJL099W	BioProcess=Golgi to plasma membrane transport*
			A_06_P2462	SDC1	sgd|YDR469W	BioProcess=chromatin silencing at telomere*
			A_06_P1236	RTG3	sgd|YBL103C	BioProcess=transcription initiation from Pol II promoter
			A_06_P2386	SHE9	sgd|YDR393W	BioProcess=biological_process unknown
			A_06_P4692	DYN1	sgd|YKR054C	BioProcess=mitotic chromosome segregation*
			A_06_P4057	SNX4	sgd|YJL036W	BioProcess=transport*
			A_06_P6943	ORF:YPL183W-A	sgd|YPL183W-A	BioProcess=protein biosynthesis
			A_06_P1262	MNN2	sgd|YBR015C	BioProcess=protein amino acid glycosylation
			A_06_P4402	HXT16	sgd|YJR158W	BioProcess=hexose transport
			A_06_P1130	ECM15	sgd|YBL001C	BioProcess=not yet annotated
			A_06_P3888	ORF:YIL089W	sgd|YIL089W	BioProcess=biological_process unknown
			A_06_P5997	CNM67	sgd|YNL225C	BioProcess=microtubule nucleation
			A_06_P4790	RPL8B	sgd|YLL045C	BioProcess=protein biosynthesis
			A_06_P5704	ORF:YMR265C	sgd|YMR265C	BioProcess=biological_process unknown
			A_06_P5765	ORF:YMR320W	sgd|YMR320W	BioProcess=biological_process unknown
			A_06_P1427	ORF:YBR174C	sgd|YBR174C	BioProcess=biological_process unknown
			A_06_P1951	RRI1	sgd|YDL216C	BioProcess=biological_process unknown
			A_06_P6305	MSB4	sgd|YOL112W	BioProcess=actin filament organization
			A_06_P4531	VPH2	sgd|YKL119C	BioProcess=protein complex assembly*
			A_06_P6868	ORF:YPL109C	sgd|YPL109C	BioProcess=biological_process unknown
			A_06_P3030	MPS2	sgd|YGL075C	BioProcess=spindle pole body duplication (sensu Saccharomyces)*
			A_06_P6385	AHC1	sgd|YOR023C	BioProcess=nucleosome disassembly
			A_06_P1186	PTC3	sgd|YBL056W	BioProcess=not yet annotated
			A_06_P5918	LSM7	sgd|YNL147W	BioProcess=mRNA splicing*
			A_06_P1129	ORF:YAR075W	sgd|YAR075W	BioProcess=biological_process unknown
			A_06_P6035	YIF1	sgd|YNL263C	BioProcess=ER to Golgi transport
			A_06_P7212	MMS1	sgd|YPR164W	BioProcess=not yet annotated
			A_06_P6574	STE4	sgd|YOR212W	BioProcess=signal transduction of mating signal (sensu Saccharomyces)
			A_06_P1801	ORF:YDL072C	sgd|YDL072C	BioProcess=biological_process unknown
			A_06_P5450	QRI8	sgd|YMR022W	BioProcess=ER-associated protein catabolism
			A_06_P1279	ORF:YBR032W	sgd|YBR032W	BioProcess=biological_process unknown
			A_06_P3005	ORF:YGL050W	sgd|YGL050W	BioProcess=biological_process unknown
			A_06_P1389	ORF:YBR137W	sgd|YBR137W	BioProcess=biological_process unknown
			A_06_P4191	ORF:YJL169W	sgd|YJL169W	BioProcess=biological_process unknown
			A_06_P2160	SUP35	sgd|YDR172W	BioProcess=translational termination
			A_06_P5526	MTG1	sgd|YMR097C	BioProcess=biological_process unknown
			A_06_P1249	RER2	sgd|YBR002C	BioProcess=protein amino acid glycosylation*
			A_06_P7169	AXL1	sgd|YPR122W	BioProcess=mating (sensu Saccharomyces)*
			A_06_P4749	SPO75	sgd|YLL005C	BioProcess=biological_process unknown
			A_06_P1636	ORF:YCR015C	sgd|YCR015C	BioProcess=biological_process unknown
			A_06_P2590	PAU2	sgd|YEL049W	BioProcess=biological_process unknown
			A_06_P2246	RMS1	sgd|YDR257C	BioProcess=transcription
			A_06_P1983	ORF:YDL247W	sgd|YDL247W	BioProcess=biological_process unknown
			A_06_P1077	ORF:YAL053W	sgd|YAL053W	BioProcess=biological_process unknown
			A_06_P2251	ORF:YDR262W	sgd|YDR262W	BioProcess=biological_process unknown
			A_06_P3665	YNG2	sgd|YHR090C	BioProcess=chromatin modification
			A_06_P1209	ORF:YBL077W	sgd|YBL077W	BioProcess=biological_process unknown
			A_06_P2063	RAD55	sgd|YDR076W	BioProcess=double-strand break repair via homologous recombination*
			A_06_P3636	PAN5	sgd|YHR063C	BioProcess=biological_process unknown
			A_06_P1152	MCM2	sgd|YBL023C	BioProcess=DNA replication initiation*
			A_06_P1786	ORF:YDL057W	sgd|YDL057W	BioProcess=biological_process unknown
			A_06_P1053	FUN21	sgd|YAL031C	BioProcess=biological_process unknown
			A_06_P6133	ORF:YNR022C	sgd|YNR022C	BioProcess=biological_process unknown
			A_06_P6210	ORF:YOL019W	sgd|YOL019W	BioProcess=biological_process unknown
			A_06_P2999	RNA15	sgd|YGL044C	BioProcess=mRNA polyadenylation*
			A_06_P6110	YRF1-6	sgd|YNL339C	BioProcess=biological_process unknown
			A_06_P2582	ORF:YEL041W	sgd|YEL041W	BioProcess=biological_process unknown
			A_06_P5781	ORF:YNL010W	sgd|YNL010W	BioProcess=biological_process unknown
			A_06_P3467	BRF1	sgd|YGR246C	BioProcess=transcription initiation from Pol III promoter
			A_06_P1471	PYC2	sgd|YBR218C	BioProcess=gluconeogenesis*
			A_06_P5091	DBP9	sgd|YLR276C	BioProcess=35S primary transcript processing*
			A_06_P5655	SKY1	sgd|YMR216C	BioProcess=biological_process unknown
			A_06_P1818	ASM4	sgd|YDL088C	BioProcess=mRNA-nucleus export*
			A_06_P5503	RCO1	sgd|YMR075W	BioProcess=biological_process unknown
			A_06_P3241	ORF:YGR021W	sgd|YGR021W	BioProcess=biological_process unknown
			A_06_P4699	KTR2	sgd|YKR061W	BioProcess=N-linked glycosylation*
			A_06_P1462	ORF:YBR209W	sgd|YBR209W	BioProcess=biological_process unknown
			A_06_P1966	BRE4	sgd|YDL231C	BioProcess=biological_process unknown
			A_06_P5273	ORF:YLR454W	sgd|YLR454W	BioProcess=biological_process unknown
			A_06_P1390	HDR1	sgd|YBR138C	BioProcess=meiosis
			A_06_P2170	SAS4	sgd|YDR181C	BioProcess=chromatin silencing at telomere
			A_06_P1917	ORF:YDL183C	sgd|YDL183C	BioProcess=biological_process unknown
			A_06_P1691	CPR4	sgd|YCR069W	BioProcess=stress response
			A_06_P2348	ORF:YDR357C	sgd|YDR357C	BioProcess=biological_process unknown
			A_06_P1873	RPO21	sgd|YDL140C	BioProcess=transcription from Pol II promoter
			A_06_P1839	ORF:YDL109C	sgd|YDL109C	BioProcess=biological_process unknown
			A_06_P3644	PCL5	sgd|YHR071W	BioProcess=cell cycle
			A_06_P2084	GIS1	sgd|YDR096W	BioProcess=biological_process unknown
Correlation SVM	2	3	A_06_P6668	ORF:YOR305W	sgd|YOR305W	BioProcess=biological_process unknown
			A_06_P4556	RPC25	sgd|YKL144C	BioProcess=transcription from Pol III promoter
			A_06_P3881	ORF:YIL082W-A	sgd|YIL082W-A	BioProcess=biological_process unknown
Chi Square Statistic Uncertainty	2	4	A_06_P4461	ASK1	sgd|YKL052C	BioProcess=biological_process unknown
			A_06_P1751	ORF:YDL023C	sgd|YDL023C	BioProcess=biological_process unknown
			A_06_P6669	MCH5	sgd|YOR306C	BioProcess=biological_process unknown
			A_06_P6084	RFA2	sgd|YNL312W	BioProcess=nucleotide-excision repair*
Chi Square Statistic SVM	2	1	A_06_P4680	UTH1	sgd|YKR042W	BioProcess=mitochondrion organization and biogenesis
Chi Square Statistic PCA	2	7	A_06_P1444	RPL21A	sgd|YBR191W	BioProcess=protein biosynthesis
			A_06_P5073	HSP60	sgd|YLR259C	BioProcess=protein folding*
			A_06_P1136	SLA1	sgd|YBL007C	BioProcess=cell wall organization and biogenesis*
			A_06_P1542	APM3	sgd|YBR288C	BioProcess=Golgi to vacuole transport
			A_06_P1765	ORF:YDL037C	sgd|YDL037C	BioProcess=biological_process unknown
			A_06_P1678	RSC6	sgd|YCR052W	BioProcess=chromatin modeling
			A_06_P4088	MPM1	sgd|YJL066C	BioProcess=biological_process unknown
Rule	1	569	A_06_P6999	YAR1	sgd|YPL239W	BioProcess=biological_process unknown
			A_06_P3037	ORF:YGL082W	sgd|YGL082W	BioProcess=biological_process unknown
			A_06_P1123	ORF:YAR066W	sgd|YAR066W	BioProcess=biological_process unknown
			A_06_P4659	ORF:YKR022C	sgd|YKR022C	BioProcess=biological_process unknown
			A_06_P5884	RPC19	sgd|YNL113W	BioProcess=transcription from Pol I promoter*
			A_06_P6479	RPT5	sgd|YOR117W	BioProcess=ubiquitin-dependent protein catabolism
			A_06_P7219	ORF:YPR171W	sgd|YPR171W	BioProcess=biological_process unknown
			A_06_P3220	COS12	sgd|YGL263W	BioProcess=biological_process unknown
			A_06_P4438	ORF:YKL030W	sgd|YKL030W	BioProcess=biological_process unknown
			A_06_P5475	NUP116	sgd|YMR047C	BioProcess=mRNA-nucleus export*
			A_06_P5125	IMH1	sgd|YLR309C	BioProcess=not yet annotated
			A_06_P5956	ORF:YNL184C	sgd|YNL184C	BioProcess=biological_process unknown
			A_06_P1946	ORF:YDL211C	sgd|YDL211C	BioProcess=biological_process unknown
			A_06_P5324	AMD1	sgd|YML035C	BioProcess=not yet annotated
			A_06_P1465	NGR1	sgd|YBR212W	BioProcess=biological_process unknown
			A_06_P4043	ORF:YJL022W	sgd|YJL022W	BioProcess=biological_process unknown
			A_06_P5556	STO1	sgd|YMR125W	BioProcess=mRNA splicing
			A_06_P1074	ORF:YAL048C	sgd|YAL048C	BioProcess=not yet annotated
			A_06_P4225	PRP21	sgd|YJL203W	BioProcess=mRNA splicing
			A_06_P2309	SWA2	sgd|YDR320C	BioProcess=not yet annotated
			A_06_P1405	RIB7	sgd|YBR153W	BioProcess=vitamin B2 biosynthesis
			A_06_P3304	MRP13	sgd|YGR084C	BioProcess=protein biosynthesis
			A_06_P6639	HEM4	sgd|YOR278W	BioProcess=not yet annotated
			A_06_P2881	AGP3	sgd|YFL055W	BioProcess=transport
			A_06_P3496	TAF1	sgd|YGR274C	BioProcess=protein amino acid phosphorylation*
			A_06_P2903	GCN20	sgd|YFR009W	BioProcess=regulation of translational elongation
			A_06_P4173	ORF:YJL152W	sgd|YJL152W	BioProcess=biological_process unknown
			A_06_P2724	IES5	sgd|YER092W	BioProcess=biological_process unknown
			A_06_P1148	APN2	sgd|YBL019W	BioProcess=DNA repair
			A_06_P1039	PSK1	sgd|YAL017W	BioProcess=biological_process unknown
			A_06_P3500	CWC22	sgd|YGR278W	BioProcess=biological_process unknown
			A_06_P1115	OSH1	sgd|YAR044W	BioProcess=steroid biosynthesis
			A_06_P3431	ORF:YGR210C	sgd|YGR210C	BioProcess=biological_process unknown
			A_06_P4006	DAL2	sgd|YIR029W	BioProcess=not yet annotated
			A_06_P1779	ORF:YDL050C	sgd|YDL050C	BioProcess=biological_process unknown
			A_06_P1155	LSM2	sgd|YBL026W	BioProcess=mRNA splicing
			A_06_P1404	SPP381	sgd|YBR152W	BioProcess=mRNA splicing
			A_06_P3047	NUP145	sgd|YGL092W	BioProcess=mRNA-nucleus export*
			A_06_P2277	ORF:YDR288W	sgd|YDR288W	BioProcess=biological_process unknown
			A_06_P2558	EAF5	sgd|YEL018W	BioProcess=biological_process unknown
			A_06_P4369	VPS70	sgd|YJR126C	BioProcess=biological_process unknown
			A_06_P6214	IFM1	sgd|YOL023W	BioProcess=translational initiation
			A_06_P3031	RPL7A	sgd|YGL076C	BioProcess=protein biosynthesis
			A_06_P2897	ORF:YFR003C	sgd|YFR003C	BioProcess=biological_process unknown
			A_06_P2230	BUD26	sgd|YDR241W	BioProcess=biological_process unknown
			A_06_P1734	PTC1	sgd|YDL006W	BioProcess=tRNA splicing*
			A_06_P1733	MED2	sgd|YDL005C	BioProcess=transcription from Pol II promoter
			A_06_P6349	HXT11	sgd|YOL156W	BioProcess=hexose transport
			A_06_P7252	ORF:YPR204W	sgd|YPR204W	BioProcess=biological_process unknown
			A_06_P1982	ORF:YDL246C	sgd|YDL246C	BioProcess=biological_process unknown
			A_06_P2879	DAK2	sgd|YFL053W	BioProcess=not yet annotated
			A_06_P1171	PRE7	sgd|YBL041W	BioProcess=ubiquitin-dependent protein catabolism
			A_06_P3734	LIN1	sgd|YHR156C	BioProcess=biological_process unknown
			A_06_P3126	ROK1	sgd|YGL171W	BioProcess=mRNA splicing*
			A_06_P1118	ORF:YAR053W	sgd|YAR053W	BioProcess=biological_process unknown
			A_06_P3213	MNT2	sgd|YGL257C	BioProcess=O-linked glycosylation
			A_06_P1232	ATP1	sgd|YBL099W	BioProcess=ATP synthesis coupled proton transport
			A_06_P6080	KRI1	sgd|YNL308C	BioProcess=ribosome biogenesis
			A_06_P2665	GLN3	sgd|YER040W	BioProcess=not yet annotated
			A_06_P6043	BNI1	sgd|YNL271C	BioProcess=establishment of cell polarity (sensu Saccharomyces)*
			A_06_P4888	ORF:YLR076C	sgd|YLR076C	BioProcess=biological_process unknown
			A_06_P6219	YAP7	sgd|YOL028C	BioProcess=transcription
			A_06_P1227	ORF:YBL094C	sgd|YBL094C	BioProcess=biological_process unknown
			A_06_P3804	ORF:YIL006W	sgd|YIL006W	BioProcess=biological_process unknown
			A_06_P1904	UGA3	sgd|YDL170W	BioProcess=transcription
			A_06_P5890	ORF:YNL119W	sgd|YNL119W	BioProcess=biological_process unknown
			A_06_P4717	ORF:YKR079C	sgd|YKR079C	BioProcess=biological_process unknown
			A_06_P2901	ORF:YFR007W	sgd|YFR007W	BioProcess=biological_process unknown
			A_06_P4275	CPR7	sgd|YJR032W	BioProcess=biological_process unknown
			A_06_P3599	DAP2	sgd|YHR028C	BioProcess=protein processing
			A_06_P1773	FAD1	sgd|YDL045C	BioProcess=not yet annotated
			A_06_P6155	ORF:YNR042W	sgd|YNR042W	BioProcess=biological_process unknown
			A_06_P1187	ORF:YBL057C	sgd|YBL057C	BioProcess=biological_process unknown
			A_06_P1993	ORF:YDR008C	sgd|YDR008C	BioProcess=biological_process unknown
			A_06_P1470	APG12	sgd|YBR217W	BioProcess=protein-vacuolar targeting*
			A_06_P2138	NUM1	sgd|YDR150W	BioProcess=nuclear migration (sensu Saccharomyces)*
			A_06_P6144	PPG1	sgd|YNR032W	BioProcess=not yet annotated
			A_06_P5685	ORF:YMR245W	sgd|YMR245W	BioProcess=biological_process unknown
			A_06_P4705	GPT2	sgd|YKR067W	BioProcess=biological_process unknown
			A_06_P4835	ORF:YLR023C	sgd|YLR023C	BioProcess=biological_process unknown
			A_06_P2872	ORF:YFL046W	sgd|YFL046W	BioProcess=biological_process unknown
			A_06_P4725	ORF:YKR087C	sgd|YKR087C	BioProcess=biological_process unknown
			A_06_P5090	SMD2	sgd|YLR275W	BioProcess=mRNA splicing
			A_06_P4268	REC107	sgd|YJR021C	BioProcess=meiotic recombination
			A_06_P6707	ORF:YOR343C	sgd|YOR343C	BioProcess=biological_process unknown
			A_06_P5923	ORF:YNL152W	sgd|YNL152W	BioProcess=biological_process unknown
			A_06_P4649	ORF:YKR012C	sgd|YKR012C	BioProcess=biological_process unknown
			A_06_P3193	HAP2	sgd|YGL237C	BioProcess=not yet annotated
			A_06_P2206	RAD9	sgd|YDR217C	BioProcess=DNA repair*
			A_06_P5727	HSH155	sgd|YMR288W	BioProcess=biological_process unknown
			A_06_P5499	ABF2	sgd|YMR072W	BioProcess=mitochondrial genome maintenance
			A_06_P5446	ORF:YMR018W	sgd|YMR018W	BioProcess=biological_process unknown
			A_06_P2046	UBC5	sgd|YDR059C	BioProcess=stress response*
			A_06_P1054	PRP45	sgd|YAL032C	BioProcess=mRNA splicing
			A_06_P4997	TOS4	sgd|YLR183C	BioProcess=biological_process unknown
			A_06_P1220	TEL1	sgd|YBL088C	BioProcess=telomere maintenance*
			A_06_P2168	ORF:YDR179W-A	sgd|YDR179W-A	BioProcess=biological_process unknown
			A_06_P2302	PIB1	sgd|YDR313C	BioProcess=protein ubiquitination
			A_06_P1912	DLD2	sgd|YDL178W	BioProcess=biological_process unknown
			A_06_P1611	KRR1	sgd|YCL059C	BioProcess=ribosome biogenesis
			A_06_P5490	RIM9	sgd|YMR063W	BioProcess=sporulation (sensu Saccharomyces)
			A_06_P4149	PBS2	sgd|YJL128C	BioProcess=protein amino acid phosphorylation*
			A_06_P2522	HLR1	sgd|YDR528W	BioProcess=not yet annotated
			A_06_P2147	SAC3	sgd|YDR159W	BioProcess=mitosis*
			A_06_P4711	ORF:YKR073C	sgd|YKR073C	BioProcess=biological_process unknown
			A_06_P6747	FIT3	sgd|YOR383C	BioProcess=biological_process unknown
			A_06_P1337	RFC5	sgd|YBR087W	BioProcess=mismatch repair*
			A_06_P3355	CAF130	sgd|YGR134W	BioProcess=regulation of transcription from Pol II promoter
			A_06_P6855	PNG1	sgd|YPL096W	BioProcess=misfolded or incompletely synthesized protein catabolism*
			A_06_P5224	RPL31B	sgd|YLR406C	BioProcess=protein biosynthesis
			A_06_P2883	ORF:YFL057C	sgd|YFL057C	BioProcess=aldehyde metabolism	lcohol dehydrogenase
			A_06_P2510	GRH1	sgd|YDR517W	BioProcess=mitotic spindle checkpoint
			A_06_P4478	NUP100	sgd|YKL068W	BioProcess=mRNA-nucleus export*
			A_06_P3195	ORF:YGL239C	sgd|YGL239C	BioProcess=biological_process unknown
			A_06_P2447	GUK1	sgd|YDR454C	BioProcess=not yet annotated
			A_06_P6816	SUR1	sgd|YPL057C	BioProcess=mannose-inositol-P-ceramide (MIPC) metabolism
			A_06_P1153	NCL1	sgd|YBL024W	BioProcess=biological_process unknown
			A_06_P6684	GNT1	sgd|YOR320C	BioProcess=biological_process unknown
			A_06_P6953	RSA1	sgd|YPL193W	BioProcess=ribosomal large subunit assembly and maintenance
			A_06_P3285	VHT1	sgd|YGR065C	BioProcess=transport
			A_06_P4488	DHR2	sgd|YKL078W	BioProcess=ribosome biogenesis
			A_06_P2801	RPH1	sgd|YER169W	BioProcess=DNA repair
			A_06_P3939	AXL2	sgd|YIL140W	BioProcess=axial budding*
			A_06_P1623	CDC10	sgd|YCR002C	BioProcess=establishment of cell polarity (sensu Saccharomyces)*
			A_06_P5299	ORF:YML009W-B	sgd|YML009W-B	BioProcess=biological_process unknown
			A_06_P3019	MRH4	sgd|YGL064C	BioProcess=ribosome biogenesis
			A_06_P5646	HFA1	sgd|YMR207C	BioProcess=biological_process unknown
			A_06_P4031	ORF:YJL010C	sgd|YJL010C	BioProcess=biological_process unknown
			A_06_P1648	ORF:YCR024C	sgd|YCR024C	BioProcess=protein biosynthesis
			A_06_P1908	DLD1	sgd|YDL174C	BioProcess=aerobic respiration*	D-lactate dehydrogenase; oxidizes D-lactate to pyruvate
			A_06_P4512	HSL1	sgd|YKL101W	BioProcess=protein amino acid phosphorylation*
			A_06_P5075	VPS63	sgd|YLR261C	BioProcess=biological_process unknown
			A_06_P1084	BDH1	sgd|YAL060W	BioProcess=butanediol fermentation	these enzymes may have roles in detoxifying alcohols and related compounds, protecting against environmental stresses such as osmotic shock, reduced or elevated temperatures, or oxidative stress (3).
			A_06_P6637	CAF20	sgd|YOR276W	BioProcess=negative regulation of translation
			A_06_P2232	PRP28	sgd|YDR243C	BioProcess=lariat formation, 5-splice site cleavage
			A_06_P1062	CDC19	sgd|YAL038W	BioProcess=glycolysis*
			A_06_P1613	ORF:YCL063W	sgd|YCL063W	BioProcess=biological_process unknown
			A_06_P5103	RPS30A	sgd|YLR287C-A	BioProcess=protein biosynthesis
			A_06_P3985	MSL1	sgd|YIR009W	BioProcess=mRNA splicing
			A_06_P1902	SFA1	sgd|YDL168W	BioProcess=not yet annotated
			A_06_P6965	ORF:YPL205C	sgd|YPL205C	BioProcess=biological_process unknown
			A_06_P3133	MPT5	sgd|YGL178W	BioProcess=biological_process unknown
			A_06_P2283	DPL1	sgd|YDR294C	BioProcess=phospholipid metabolism
			A_06_P4520	SLD2	sgd|YKL108W	BioProcess=DNA strand elongation
			A_06_P3747	DBP8	sgd|YHR169W	BioProcess=35S primary transcript processing
			A_06_P4925	ORF:YLR112W	sgd|YLR112W	BioProcess=biological_process unknown
			A_06_P4169	RPA34	sgd|YJL148W	BioProcess=transcription from Pol I promoter
			A_06_P1191	ORF:YBL060W	sgd|YBL060W	BioProcess=biological_process unknown
			A_06_P5540	ORF:YMR111C	sgd|YMR111C	BioProcess=biological_process unknown
			A_06_P5990	MGS1	sgd|YNL218W	BioProcess=DNA replication
			A_06_P5143	ORF:YLR326W	sgd|YLR326W	BioProcess=biological_process unknown
			A_06_P4131	UTP10	sgd|YJL109C	BioProcess=processing of 20S pre-rRNA
			A_06_P4905	NYV1	sgd|YLR093C	BioProcess=non-selective vesicle fusion
			A_06_P1460	FTH1	sgd|YBR207W	BioProcess=biological_process unknown
			A_06_P6404	CUE5	sgd|YOR042W	BioProcess=biological_process unknown
			A_06_P1814	ORF:YDL085C-A	sgd|YDL085C-A	BioProcess=biological_process unknown
			A_06_P1253	UGA2	sgd|YBR006W	BioProcess=response to oxidative stress*
			A_06_P6676	SPS4	sgd|YOR313C	BioProcess=sporulation (sensu Saccharomyces)
			A_06_P2261	GLO2	sgd|YDR272W	BioProcess=carbohydrate metabolism
			A_06_P1109	ORF:YAR029W	sgd|YAR029W	BioProcess=biological_process unknown
			A_06_P2292	RSC3	sgd|YDR303C	BioProcess=regulation of transcription, DNA-dependent*
			A_06_P4299	ORF:YJR056C	sgd|YJR056C	BioProcess=biological_process unknown
			A_06_P1777	STP4	sgd|YDL048C	BioProcess=tRNA splicing
			A_06_P7227	PLO1	sgd|YPR179C	BioProcess=biological_process unknown
			A_06_P4287	VPS55	sgd|YJR044C	BioProcess=biological_process unknown
			A_06_P3383	TIF4631	sgd|YGR162W	BioProcess=translational initiation
			A_06_P5543	ORF:YMR114C	sgd|YMR114C	BioProcess=biological_process unknown
			A_06_P3010	OLE1	sgd|YGL055W	BioProcess=mitochondrion inheritance*
			A_06_P1446	MED8	sgd|YBR193C	BioProcess=transcription from Pol II promoter
			A_06_P1211	NUP170	sgd|YBL079W	BioProcess=mRNA-nucleus export*
			A_06_P2119	ORF:YDR131C	sgd|YDR131C	BioProcess=biological_process unknown
			A_06_P5183	ORF:YLR365W	sgd|YLR365W	BioProcess=biological_process unknown
			A_06_P4310	YAE1	sgd|YJR067C	BioProcess=biological_process unknown
			A_06_P1217	BOI1	sgd|YBL085W	BioProcess=establishment of cell polarity (sensu Saccharomyces)*
			A_06_P2561	TIM9	sgd|YEL020W-A	BioProcess=mitochondrial translocation
			A_06_P4160	YUR1	sgd|YJL139C	BioProcess=N-linked glycosylation*
			A_06_P4936	ORF:YLR123C	sgd|YLR123C	BioProcess=biological_process unknown
			A_06_P4154	MRS3	sgd|YJL133W	BioProcess=transport*
			A_06_P1907	ORF:YDL173W	sgd|YDL173W	BioProcess=biological_process unknown
			A_06_P3903	SHQ1	sgd|YIL104C	BioProcess=biological_process unknown
			A_06_P2356	CDC40	sgd|YDR364C	BioProcess=not yet annotated
			A_06_P4552	TGL1	sgd|YKL140W	BioProcess=lipid metabolism
			A_06_P6200	RCL1	sgd|YOL010W	BioProcess=rRNA processing
			A_06_P1608	ORF:YCL057C-A	sgd|YCL057C-A	BioProcess=biological_process unknown
			A_06_P1358	PHO88	sgd|YBR106W	BioProcess=phosphate transport
			A_06_P4707	MET1	sgd|YKR069W	BioProcess=methionine metabolism*
			A_06_P3395	CBP4	sgd|YGR174C	BioProcess=protein complex assembly
			A_06_P2489	PUF6	sgd|YDR496C	BioProcess=biological_process unknown
			A_06_P4779	ORF:YLL034C	sgd|YLL034C	BioProcess=biological_process unknown*
			A_06_P3805	ORF:YIL007C	sgd|YIL007C	BioProcess=biological_process unknown
			A_06_P3050	VPS45	sgd|YGL095C	BioProcess=Golgi to vacuole transport*
			A_06_P3653	IRE1	sgd|YHR079C	BioProcess=myo-inositol metabolism*
			A_06_P2145	ORF:YDR157W	sgd|YDR157W	BioProcess=biological_process unknown
			A_06_P2296	ORF:YDR307W	sgd|YDR307W	BioProcess=biological_process unknown
			A_06_P3976	ORF:YIL177C	sgd|YIL177C	BioProcess=biological_process unknown
			A_06_P4771	HSP104	sgd|YLL026W	BioProcess=stress response*
			A_06_P7112	UBA3	sgd|YPR066W	BioProcess=RUB1-protein conjugation*
			A_06_P2047	MAK21	sgd|YDR060W	BioProcess=ribosomal large subunit assembly and maintenance
			A_06_P4295	RAD7	sgd|YJR052W	BioProcess=nucleotide-excision repair, DNA damage recognition
			A_06_P2574	ORF:YEL033W	sgd|YEL033W	BioProcess=biological_process unknown
			A_06_P4089	ORF:YJL067W	sgd|YJL067W	BioProcess=biological_process unknown
			A_06_P1001	ORF:Q0010	sgd|Q0010	BioProcess=biological_process unknown
			A_06_P1180	SEC17	sgd|YBL050W	BioProcess=ER to Golgi transport
			A_06_P5794	FAP1	sgd|YNL023C	BioProcess=biological_process unknown
			A_06_P2204	ORF:YDR215C	sgd|YDR215C	BioProcess=biological_process unknown
			A_06_P3672	ORF:YHR097C	sgd|YHR097C	BioProcess=biological_process unknown
			A_06_P4630	SRY1	sgd|YKL218C	BioProcess=serine metabolism
			A_06_P6720	ORF:YOR356W	sgd|YOR356W	BioProcess=not yet annotated
			A_06_P1493	ORF:YBR239C	sgd|YBR239C	BioProcess=biological_process unknown
			A_06_P4246	ORF:YJL225C	sgd|YJL225C	BioProcess=biological_process unknown
			A_06_P5894	ORF:YNL123W	sgd|YNL123W	BioProcess=biological_process unknown
			A_06_P2594	MAK10	sgd|YEL053C	BioProcess=N-terminal protein amino acid acetylation*
			A_06_P1290	AQR2	sgd|YBR043C	BioProcess=biological_process unknown
			A_06_P3897	FMC1	sgd|YIL098C	BioProcess=protein complex assembly
			A_06_P7159	MRD1	sgd|YPR112C	BioProcess=biological_process unknown
			A_06_P1312	ORF:YBR064W	sgd|YBR064W	BioProcess=biological_process unknown
			A_06_P3054	LSG1	sgd|YGL099W	BioProcess=biological_process unknown
			A_06_P5252	ORF:YLR434C	sgd|YLR434C	BioProcess=biological_process unknown
			A_06_P7027	DIM1	sgd|YPL266W	BioProcess=rRNA modification*
			A_06_P3024	ORF:YGL069C	sgd|YGL069C	BioProcess=biological_process unknown
			A_06_P4028	ORF:YJL007C	sgd|YJL007C	BioProcess=biological_process unknown
			A_06_P2505	EMI1	sgd|YDR512C	BioProcess=biological_process unknown
			A_06_P1537	SSH1	sgd|YBR283C	BioProcess=co-translational membrane targeting
			A_06_P5314	RPS17A	sgd|YML024W	BioProcess=protein biosynthesis*
			A_06_P3190	ADE5,7	sgd|YGL234W	BioProcess=not yet annotated
			A_06_P5239	RPN13	sgd|YLR421C	BioProcess=proteolysis and peptidolysis
			A_06_P2240	PAM1	sgd|YDR251W	BioProcess=pseudohyphal growth
			A_06_P2609	ORF:YEL067C	sgd|YEL067C	BioProcess=biological_process unknown
			A_06_P1569	DCC1	sgd|YCL016C	BioProcess=sister chromatid cohesion
			A_06_P4097	ORF:YJL075C	sgd|YJL075C	BioProcess=biological_process unknown
			A_06_P5964	CHS1	sgd|YNL192W	BioProcess=cytokinesis
			A_06_P1250	COQ1	sgd|YBR003W	BioProcess=ubiquinone metabolism
			A_06_P1407	CNS1	sgd|YBR155W	BioProcess=biological_process unknown
			A_06_P4423	ATP7	sgd|YKL016C	BioProcess=ATP synthesis coupled proton transport
			A_06_P5140	CWC24	sgd|YLR323C	BioProcess=biological_process unknown
			A_06_P2364	VPS74	sgd|YDR372C	BioProcess=biological_process unknown
			A_06_P3277	LST7	sgd|YGR057C	BioProcess=not yet annotated
			A_06_P3940	ORF:YIL141W	sgd|YIL141W	BioProcess=biological_process unknown
			A_06_P3429	SER2	sgd|YGR208W	BioProcess=not yet annotated
			A_06_P2323	ORF:YDR332W	sgd|YDR332W	BioProcess=biological_process unknown
			A_06_P4688	TRK2	sgd|YKR050W	BioProcess=potassium ion homeostasis
			A_06_P5009	NMT1	sgd|YLR195C	BioProcess=N-terminal peptidyl-glycine N-myristoylation
			A_06_P2515	SPS2	sgd|YDR522C	BioProcess=meiosis
			A_06_P7204	TPO3	sgd|YPR156C	BioProcess=polyamine transport
			A_06_P1099	RFA1	sgd|YAR007C	BioProcess=nucleotide-excision repair*
			A_06_P1309	TRM7	sgd|YBR061C	BioProcess=biological_process unknown
			A_06_P2016	ORF:YDR031W	sgd|YDR031W	BioProcess=biological_process unknown
			A_06_P1127	PHO11	sgd|YAR071W	BioProcess=biological_process unknown
			A_06_P6276	PHM7	sgd|YOL084W	BioProcess=biological_process unknown
			A_06_P2030	NRG1	sgd|YDR043C	BioProcess=regulation of transcription from Pol II promoter*
			A_06_P5626	GCV2	sgd|YMR189W	BioProcess=not yet annotated
			A_06_P2305	ORF:YDR316W	sgd|YDR316W	BioProcess=biological_process unknown
			A_06_P4865	ORF:YLR053C	sgd|YLR053C	BioProcess=biological_process unknown
			A_06_P5640	RAD14	sgd|YMR201C	BioProcess=nucleotide-excision repair, DNA damage recognition
			A_06_P5417	PHO84	sgd|YML123C	BioProcess=phosphate transport
			A_06_P1880	RPN5	sgd|YDL147W	BioProcess=ubiquitin-dependent protein catabolism
			A_06_P4768	ORF:YLL023C	sgd|YLL023C	BioProcess=biological_process unknown
			A_06_P1525	ORF:YBR271W	sgd|YBR271W	BioProcess=biological_process unknown
			A_06_P1455	CDC47	sgd|YBR202W	BioProcess=DNA replication initiation*
			A_06_P2845	ORF:YFL019C	sgd|YFL019C	BioProcess=biological_process unknown
			A_06_P1075	ORF:YAL049C	sgd|YAL049C	BioProcess=biological_process unknown
			A_06_P4128	IME2	sgd|YJL106W	BioProcess=regulation of meiosis
			A_06_P4990	RFX1	sgd|YLR176C	BioProcess=biological_process unknown
			A_06_P2770	ORF:YER137C	sgd|YER137C	BioProcess=biological_process unknown
			A_06_P6937	CBC2	sgd|YPL178W	BioProcess=mRNA splicing
			A_06_P7007	ORF:YPL247C	sgd|YPL247C	BioProcess=biological_process unknown
			A_06_P3449	ORF:YGR228W	sgd|YGR228W	BioProcess=biological_process unknown
			A_06_P2191	RAV2	sgd|YDR202C	BioProcess=not yet annotated
			A_06_P1513	ORF:YBR259W	sgd|YBR259W	BioProcess=biological_process unknown
			A_06_P1324	ECM8	sgd|YBR076W	BioProcess=not yet annotated
			A_06_P2388	SXM1	sgd|YDR395W	BioProcess=mRNA-nucleus export*
			A_06_P4663	GCN3	sgd|YKR026C	BioProcess=translational initiation
			A_06_P2500	GIN4	sgd|YDR507C	BioProcess=protein amino acid phosphorylation*
			A_06_P6005	BNI4	sgd|YNL233W	BioProcess=cytokinesis
			A_06_P5409	ATR1	sgd|YML116W	BioProcess=multidrug transport
			A_06_P1885	ORF:YDL152W	sgd|YDL152W	BioProcess=biological_process unknown
			A_06_P2622	MNN1	sgd|YER001W	BioProcess=O-linked glycosylation*
			A_06_P7248	ARR2	sgd|YPR200C	BioProcess=not yet annotated
			A_06_P5088	PIG1	sgd|YLR273C	BioProcess=regulation of glycogen biosynthesis
			A_06_P7072	ATH1	sgd|YPR026W	BioProcess=stress response*
			A_06_P4773	TPO1	sgd|YLL028W	BioProcess=polyamine transport
			A_06_P3728	ORF:YHR150W	sgd|YHR150W	BioProcess=biological_process unknown
			A_06_P1505	MRPS5	sgd|YBR251W	BioProcess=protein biosynthesis
			A_06_P5904	FYV6	sgd|YNL133C	BioProcess=biological_process unknown
			A_06_P2394	ORF:YDR401W	sgd|YDR401W	BioProcess=biological_process unknown
			A_06_P5052	ORF:YLR238W	sgd|YLR238W	BioProcess=biological_process unknown
			A_06_P6100	MDJ2	sgd|YNL328C	BioProcess=protein folding
			A_06_P1479	ORF:YBR226C	sgd|YBR226C	BioProcess=biological_process unknown
			A_06_P6992	SSO1	sgd|YPL232W	BioProcess=non-selective vesicle fusion*
			A_06_P5584	YIM1	sgd|YMR152W	BioProcess=mitochondrial processing
			A_06_P6353	ORF:YOL159C-A	sgd|YOL159C-A	BioProcess=biological_process unknown
			A_06_P5836	SUN4	sgd|YNL066W	BioProcess=mitochondrion organization and biogenesis
			A_06_P4335	FIP1	sgd|YJR093C	BioProcess=mRNA polyadenylation*
			A_06_P4240	ORF:YJL218W	sgd|YJL218W	BioProcess=biological_process unknown
			A_06_P2390	NCB2	sgd|YDR397C	BioProcess=transcription
			A_06_P2228	ORF:YDR239C	sgd|YDR239C	BioProcess=biological_process unknown
			A_06_P2833	WWM1	sgd|YFL010C	BioProcess=biological_process unknown
			A_06_P3540	SPO11	sgd|YHL022C	BioProcess=meiotic DNA double-strand break formation
			A_06_P6089	PFS2	sgd|YNL317W	BioProcess=mRNA polyadenylation*
			A_06_P4931	ORF:YLR118C	sgd|YLR118C	BioProcess=biological_process unknown
			A_06_P6507	ORF:YOR145C	sgd|YOR145C	BioProcess=biological_process unknown
			A_06_P3462	YAP1802	sgd|YGR241C	BioProcess=endocytosis
			A_06_P2985	RPL30	sgd|YGL030W	BioProcess=protein biosynthesis*
			A_06_P1860	ORF:YDL129W	sgd|YDL129W	BioProcess=biological_process unknown
			A_06_P3974	ORF:YIL175W	sgd|YIL175W	BioProcess=biological_process unknown
			A_06_P4489	SMY1	sgd|YKL079W	BioProcess=exocytosis
			A_06_P1609	PRD1	sgd|YCL057W	BioProcess=proteolysis and peptidolysis
			A_06_P1566	SGF29	sgd|YCL010C	BioProcess=biological_process unknown
			A_06_P6571	NPT1	sgd|YOR209C	BioProcess=chromatin silencing at telomere*
			A_06_P3959	POT1	sgd|YIL160C	BioProcess=fatty acid beta-oxidation
			A_06_P2427	GPI17	sgd|YDR434W	BioProcess=biological_process unknown
			A_06_P1073	SPC72	sgd|YAL047C	BioProcess=microtubule nucleation*
			A_06_P6694	MIP1	sgd|YOR330C	BioProcess=DNA dependent DNA replication
			A_06_P2271	ORF:YDR282C	sgd|YDR282C	BioProcess=biological_process unknown
			A_06_P5175	ORF:YLR358C	sgd|YLR358C	BioProcess=biological_process unknown
			A_06_P4284	ORF:YJR041C	sgd|YJR041C	BioProcess=biological_process unknown
			A_06_P6114	RPC34	sgd|YNR003C	BioProcess=transcription from Pol III promoter
			A_06_P4719	RPF2	sgd|YKR081C	BioProcess=ribosomal large subunit assembly and maintenance
			A_06_P2328	MRPS28	sgd|YDR337W	BioProcess=protein biosynthesis*
			A_06_P2100	ORF:YDR112W	sgd|YDR112W	BioProcess=biological_process unknown
			A_06_P2811	DMC1	sgd|YER179W	BioProcess=meiosis*
			A_06_P2409	SYF1	sgd|YDR416W	BioProcess=mRNA splicing*
			A_06_P4557	RPT1	sgd|YKL145W	BioProcess=ubiquitin-dependent protein catabolism
			A_06_P5993	POP1	sgd|YNL221C	BioProcess=rRNA processing*
			A_06_P3969	HXT12	sgd|YIL170W	BioProcess=biological_process unknown
			A_06_P5347	HUG1	sgd|YML058W-A	BioProcess=not yet annotated
			A_06_P4018	ORF:YIR041W	sgd|YIR041W	BioProcess=biological_process unknown
			A_06_P2136	KGD2	sgd|YDR148C	BioProcess=tricarboxylic acid cycle*
			A_06_P3224	ORF:YGR004W	sgd|YGR004W	BioProcess=biological_process unknown
			A_06_P2884	THI5	sgd|YFL058W	BioProcess=thiamin biosynthesis
			A_06_P5328	YMD8	sgd|YML038C	BioProcess=biological_process unknown
			A_06_P5521	AIP1	sgd|YMR092C	BioProcess=response to osmotic stress*
			A_06_P1058	ORF:YAL034C-B	sgd|YAL034C-B	BioProcess=biological_process unknown
			A_06_P1293	ZTA1	sgd|YBR046C	BioProcess=biological_process unknown
			A_06_P6329	PFK27	sgd|YOL136C	BioProcess=not yet annotated
			A_06_P6116	ORF:YNR005C	sgd|YNR005C	BioProcess=biological_process unknown
			A_06_P5883	DBP2	sgd|YNL112W	BioProcess=not yet annotated
			A_06_P3779	PPX1	sgd|YHR201C	BioProcess=polyphosphate metabolism
			A_06_P3884	KTR7	sgd|YIL085C	BioProcess=cell wall organization and biogenesis*
			A_06_P1354	ORF:YBR103C-A	sgd|YBR103C-A	BioProcess=biological_process unknown
			A_06_P1308	ORC2	sgd|YBR060C	BioProcess=DNA replication initiation*
			A_06_P5532	ORF:YMR103C	sgd|YMR103C	BioProcess=biological_process unknown
			A_06_P5712	ZDS1	sgd|YMR273C	BioProcess=establishment of cell polarity (sensu Saccharomyces)
			A_06_P5069	ORF:YLR255C	sgd|YLR255C	BioProcess=biological_process unknown
			A_06_P2784	UBP3	sgd|YER151C	BioProcess=deubiquitination
			A_06_P2209	ORF:YDR220C	sgd|YDR220C	BioProcess=biological_process unknown
			A_06_P1307	AKL1	sgd|YBR059C	BioProcess=biological_process unknown
			A_06_P2070	STN1	sgd|YDR082W	BioProcess=telomere capping
			A_06_P3425	ADE3	sgd|YGR204W	BioProcess=not yet annotated
			A_06_P4825	GAT3	sgd|YLR013W	BioProcess=transcription
			A_06_P3926	ORF:YIL127C	sgd|YIL127C	BioProcess=biological_process unknown
			A_06_P3546	WSC4	sgd|YHL028W	BioProcess=cell wall organization and biogenesis*
			A_06_P6617	ORF:YOR256C	sgd|YOR256C	BioProcess=biological_process unknown
			A_06_P3350	SYF2	sgd|YGR129W	BioProcess=mRNA splicing*
			A_06_P4546	2020-10-01	sgd|YKL134C	BioProcess=iron homeostasis*
			A_06_P1449	PGI1	sgd|YBR196C	BioProcess=gluconeogenesis*
			A_06_P1928	ORF:YDL193W	sgd|YDL193W	BioProcess=biological_process unknown
			A_06_P2565	RIP1	sgd|YEL024W	BioProcess=aerobic respiration*
			A_06_P7028	ORF:YPL267W	sgd|YPL267W	BioProcess=biological_process unknown
			A_06_P4792	ORF:YLL047W	sgd|YLL047W	BioProcess=biological_process unknown
			A_06_P6193	ORF:YOL003C	sgd|YOL003C	BioProcess=biological_process unknown
			A_06_P1767	PRM7	sgd|YDL039C	BioProcess=mating (sensu Saccharomyces)
			A_06_P2001	DAD1	sgd|YDR016C	BioProcess=biological_process unknown
			A_06_P4242	ORF:YJL220W	sgd|YJL220W	BioProcess=biological_process unknown
			A_06_P2482	ORF:YDR489W	sgd|YDR489W	BioProcess=biological_process unknown
			A_06_P1289	ORF:YBR042C	sgd|YBR042C	BioProcess=biological_process unknown
			A_06_P1172	FUI1	sgd|YBL042C	BioProcess=transport
			A_06_P6683	HSH49	sgd|YOR319W	BioProcess=mRNA splicing
			A_06_P3856	ORF:YIL056W	sgd|YIL056W	BioProcess=biological_process unknown
			A_06_P1606	KAR4	sgd|YCL055W	BioProcess=meiosis*
			A_06_P1591	ORF:YCL039W	sgd|YCL039W	BioProcess=biological_process unknown
			A_06_P6051	PRM1	sgd|YNL279W	BioProcess=cell-cell fusion
			A_06_P2754	ORF:YER121W	sgd|YER121W	BioProcess=biological_process unknown
			A_06_P6259	RTG1	sgd|YOL067C	BioProcess=transcription initiation from Pol II promoter*
			A_06_P2869	ORF:YFL042C	sgd|YFL042C	BioProcess=biological_process unknown
			A_06_P6073	RPL18B	sgd|YNL301C	BioProcess=protein biosynthesis
			A_06_P2257	MSW1	sgd|YDR268W	BioProcess=not yet annotated
			A_06_P1554	ORF:YBR300C	sgd|YBR300C	BioProcess=biological_process unknown
			A_06_P1085	ORF:YAL061W	sgd|YAL061W	BioProcess=biological_process unknown
			A_06_P3060	ARC1	sgd|YGL105W	BioProcess=tRNA-nucleus export*
			A_06_P6840	RPS9A	sgd|YPL081W	BioProcess=protein biosynthesis*
			A_06_P1154	RRN10	sgd|YBL025W	BioProcess=transcription from Pol I promoter
			A_06_P4878	SPC3	sgd|YLR066W	BioProcess=signal peptide processing
			A_06_P3055	SEH1	sgd|YGL100W	BioProcess=mRNA-nucleus export*
			A_06_P1031	SPO7	sgd|YAL009W	BioProcess=meiosis
			A_06_P1203	KTI11	sgd|YBL071W-A	BioProcess=G1 phase of mitotic cell cycle
			A_06_P2234	MNN10	sgd|YDR245W	BioProcess=actin filament organization*
			A_06_P1257	HHT1	sgd|YBR010W	BioProcess=chromatin assembly/disassembly
			A_06_P2040	ORF:YDR053W	sgd|YDR053W	BioProcess=biological_process unknown
			A_06_P2126	HPR1	sgd|YDR138W	BioProcess=DNA recombination
			A_06_P2446	TSA2	sgd|YDR453C	BioProcess=regulation of redox homeostasis
			A_06_P7234	PZF1	sgd|YPR186C	BioProcess=transcription initiation from Pol III promoter
			A_06_P2434	APT2	sgd|YDR441C	BioProcess=biological_process unknown
			A_06_P6082	ORF:YNL310C	sgd|YNL310C	BioProcess=biological_process unknown
			A_06_P5349	OGG1	sgd|YML060W	BioProcess=DNA repair*
			A_06_P4810	ORF:YLL065W	sgd|YLL065W	BioProcess=biological_process unknown
			A_06_P1447	ORF:YBR194W	sgd|YBR194W	BioProcess=biological_process unknown
			A_06_P2589	ORF:YEL048C	sgd|YEL048C	BioProcess=biological_process unknown
			A_06_P2793	SPT2	sgd|YER161C	BioProcess=negative regulation of transcription from Pol II promoter
			A_06_P1426	UMP1	sgd|YBR173C	BioProcess=protein catabolism
			A_06_P1484	AOR1	sgd|YBR231C	BioProcess=not yet annotated
			A_06_P4548	ORF:YKL136W	sgd|YKL136W	BioProcess=biological_process unknown
			A_06_P1240	ORF:YBL107C	sgd|YBL107C	BioProcess=biological_process unknown
			A_06_P5657	TRS130	sgd|YMR218C	BioProcess=ER to Golgi transport
			A_06_P1774	MRP10	sgd|YDL045W-A	BioProcess=protein biosynthesis
			A_06_P3406	TYS1	sgd|YGR185C	BioProcess=amino acid activation*
			A_06_P5566	DCR1	sgd|YMR135C	BioProcess=biological_process unknown
			A_06_P6496	BAG7	sgd|YOR134W	BioProcess=small GTPase mediated signal transduction
			A_06_P3403	ORF:YGR182C	sgd|YGR182C	BioProcess=biological_process unknown
			A_06_P5337	ORF:YML050W	sgd|YML050W	BioProcess=biological_process unknown
			A_06_P1877	ORF:YDL144C	sgd|YDL144C	BioProcess=biological_process unknown
			A_06_P3577	ERG11	sgd|YHR007C	BioProcess=ergosterol biosynthesis
			A_06_P4996	SWI6	sgd|YLR182W	BioProcess=cell cycle
			A_06_P1789	TSR1	sgd|YDL060W	BioProcess=biological_process unknown
			A_06_P3493	SLH1	sgd|YGR271W	BioProcess=regulation of translation
			A_06_P1749	GPM2	sgd|YDL021W	BioProcess=gluconeogenesis*
			A_06_P1212	PET112	sgd|YBL080C	BioProcess=protein biosynthesis*
			A_06_P4039	ORF:YJL017W	sgd|YJL017W	BioProcess=biological_process unknown
			A_06_P6998	ORF:YPL238C	sgd|YPL238C	BioProcess=biological_process unknown
			A_06_P1375	TFC1	sgd|YBR123C	BioProcess=transcription initiation from Pol III promoter
			A_06_P3538	OPI1	sgd|YHL020C	BioProcess=negative regulation of transcription from Pol II promoter*
			A_06_P4889	ORF:YLR077W	sgd|YLR077W	BioProcess=biological_process unknown
			A_06_P3549	GOS1	sgd|YHL031C	BioProcess=intra-Golgi transport*
			A_06_P4197	ORF:YJL175W	sgd|YJL175W	BioProcess=biological_process unknown
			A_06_P2523	QCR7	sgd|YDR529C	BioProcess=aerobic respiration*
			A_06_P5703	CUE1	sgd|YMR264W	BioProcess=ER-associated protein catabolism*
			A_06_P1531	ORF:YBR277C	sgd|YBR277C	BioProcess=biological_process unknown
			A_06_P2982	CWH41	sgd|YGL027C	BioProcess=cell wall organization and biogenesis
			A_06_P1651	ORF:YCR026C	sgd|YCR026C	BioProcess=biological_process unknown
			A_06_P7104	YMC1	sgd|YPR058W	BioProcess=transport
			A_06_P5766	ORF:YMR321C	sgd|YMR321C	BioProcess=biological_process unknown
			A_06_P4114	HPR5	sgd|YJL092W	BioProcess=DNA repair
			A_06_P1693	ORF:YCR072C	sgd|YCR072C	BioProcess=biological_process unknown
			A_06_P1737	ORF:YDL009C	sgd|YDL009C	BioProcess=biological_process unknown
			A_06_P4608	ORF:YKL195W	sgd|YKL195W	BioProcess=biological_process unknown
			A_06_P3727	ORF:YHR149C	sgd|YHR149C	BioProcess=biological_process unknown
			A_06_P5667	MTF1	sgd|YMR228W	BioProcess=transcription from mitochondrial promoter
			A_06_P5689	ORF:YMR251W	sgd|YMR251W	BioProcess=biological_process unknown
			A_06_P4937	ORF:YLR124W	sgd|YLR124W	BioProcess=biological_process unknown
			A_06_P4066	ORF:YJL046W	sgd|YJL046W	BioProcess=biological_process unknown
			A_06_P1189	ORF:YBL059C-A	sgd|YBL059C-A	BioProcess=biological_process unknown
			A_06_P1019	ORF:Q0182	sgd|Q0182	BioProcess=biological_process unknown
			A_06_P2774	COX15	sgd|YER141W	BioProcess=cytochrome c oxidase biogenesis*
			A_06_P2250	EXG2	sgd|YDR261C	BioProcess=not yet annotated
			A_06_P4117	BCK1	sgd|YJL095W	BioProcess=establishment of cell polarity (sensu Saccharomyces)*
			A_06_P1669	ORF:YCR043C	sgd|YCR043C	BioProcess=biological_process unknown
			DCP_22_6
			A_06_P2993	OCH1	sgd|YGL038C	BioProcess=N-linked glycoprotein maturation
			A_06_P2849	BUD27	sgd|YFL023W	BioProcess=biological_process unknown
			A_06_P1429	ECM31	sgd|YBR176W	BioProcess=pantothenate biosynthesis
			A_06_P2822	ORF:YER189W	sgd|YER189W	BioProcess=biological_process unknown
			A_06_P3545	RIM101	sgd|YHL027W	BioProcess=transcription*
			A_06_P4643	MRPL13	sgd|YKR006C	BioProcess=protein biosynthesis
			A_06_P1747	OSH2	sgd|YDL019C	BioProcess=steroid biosynthesis
			A_06_P2242	MET32	sgd|YDR253C	BioProcess=methionine metabolism
			A_06_P4624	SAC1	sgd|YKL212W	BioProcess=dephosphorylation*
			A_06_P2452	ORF:YDR459C	sgd|YDR459C	BioProcess=biological_process unknown
			A_06_P2443	RPS18A	sgd|YDR450W	BioProcess=protein biosynthesis
			A_06_P5320	ORF:YML030W	sgd|YML030W	BioProcess=biological_process unknown
			A_06_P1495	ORF:YBR241C	sgd|YBR241C	BioProcess=biological_process unknown
			A_06_P2195	EBS1	sgd|YDR206W	BioProcess=telomere maintenance
			A_06_P4566	SRP102	sgd|YKL154W	BioProcess=protein-ER targeting
			A_06_P1538	ORF:YBR284W	sgd|YBR284W	BioProcess=biological_process unknown
			A_06_P7044	YRF1-7	sgd|YPL283C	BioProcess=biological_process unknown
			A_06_P1362	ALG1	sgd|YBR110W	BioProcess=N-linked glycosylation
			A_06_P1254	ORF:YBR007C	sgd|YBR007C	BioProcess=biological_process unknown
			A_06_P1342	MRS5	sgd|YBR091C	BioProcess=mitochondrial translocation
			A_06_P7192	UTP19	sgd|YPR144C	BioProcess=biological_process unknown
			A_06_P3794	PHO12	sgd|YHR215W	BioProcess=biological_process unknown
			A_06_P5059	CDD1	sgd|YLR245C	BioProcess=cytidine catabolism*
			A_06_P3593	ORF:YHR022C	sgd|YHR022C	BioProcess=biological_process unknown
			A_06_P1451	TAF5	sgd|YBR198C	BioProcess=transcription initiation from Pol II promoter*
			A_06_P6584	ODC2	sgd|YOR222W	BioProcess=transport
			A_06_P5463	ORF:YMR034C	sgd|YMR034C	BioProcess=biological_process unknown
			A_06_P2766	GLC7	sgd|YER133W	BioProcess=meiosis*
			A_06_P3324	SRB5	sgd|YGR104C	BioProcess=transcription from Pol II promoter
			A_06_P5991	ALG9	sgd|YNL219C	BioProcess=protein amino acid glycosylation
			A_06_P6979	PCL8	sgd|YPL219W	BioProcess=regulation of glycogen biosynthesis
			A_06_P4079	BIT1	sgd|YJL058C	BioProcess=biological_process unknown
			A_06_P2435	ORF:YDR442W	sgd|YDR442W	BioProcess=biological_process unknown
			A_06_P1070	ORF:YAL044W-A	sgd|YAL044W-A	BioProcess=biological_process unknown
			A_06_P1834	QRI7	sgd|YDL104C	BioProcess=biological_process unknown
			A_06_P1837	MSS2	sgd|YDL107W	BioProcess=not yet annotated
			A_06_P6505	THI80	sgd|YOR143C	BioProcess=thiamin biosynthesis
			A_06_P1764	ORF:YDL036C	sgd|YDL036C	BioProcess=biological_process unknown
			A_06_P1997	RPL4B	sgd|YDR012W	BioProcess=protein biosynthesis
			A_06_P2184	REF2	sgd|YDR195W	BioProcess=not yet annotated
			A_06_P6870	CAR1	sgd|YPL111W	BioProcess=not yet annotated
			A_06_P1724	ORF:YCR102W-A	sgd|YCR102W-A	BioProcess=biological_process unknown
			A_06_P2013	REG1	sgd|YDR028C	BioProcess=glycogen metabolism*
			A_06_P3776	ORF:YHR198C	sgd|YHR198C	BioProcess=biological_process unknown
			A_06_P1095	ORF:YAL069W	sgd|YAL069W	BioProcess=biological_process unknown
			A_06_P1863	LYS21	sgd|YDL131W	BioProcess=not yet annotated
			A_06_P1975	ORF:YDL240C-A	sgd|YDL240C-A	BioProcess=biological_process unknown
			A_06_P2336	HXT3	sgd|YDR345C	BioProcess=hexose transport
			A_06_P3646	NOP10	sgd|YHR072W-A	BioProcess=rRNA modification*
			A_06_P3967	SDL1	sgd|YIL168W	BioProcess=not yet annotated
			A_06_P3222	GOD1	sgd|YGR002C	BioProcess=biological_process unknown
			A_06_P2955	ORF:YFR057W	sgd|YFR057W	BioProcess=biological_process unknown
			A_06_P5210	ORF:YLR392C	sgd|YLR392C	BioProcess=biological_process unknown
			A_06_P1065	CDC24	sgd|YAL041W	BioProcess=establishment of cell polarity (sensu Saccharomyces)*
			A_06_P5812	COG6	sgd|YNL041C	BioProcess=intra-Golgi transport
			A_06_P1256	HHF1	sgd|YBR009C	BioProcess=chromatin assembly/disassembly
			A_06_P3731	SPO16	sgd|YHR153C	BioProcess=not yet annotated
			A_06_P3343	ORF:YGR122W	sgd|YGR122W	BioProcess=biological_process unknown
			A_06_P3625	CIC1	sgd|YHR052W	BioProcess=protein catabolism
			A_06_P3655	ORF:YHR080C	sgd|YHR080C	BioProcess=biological_process unknown
			A_06_P5016	ORF:YLR202C	sgd|YLR202C	BioProcess=biological_process unknown
			A_06_P1102	ADE1	sgd|YAR015W	BioProcess=not yet annotated
			A_06_P5346	SML1	sgd|YML058W	BioProcess=mitochondrion organization and biogenesis*
			A_06_P1780	LHP1	sgd|YDL051W	BioProcess=tRNA processing
			A_06_P6912	RAD53	sgd|YPL153C	BioProcess=DNA repair*
			A_06_P5329	VPS71	sgd|YML041C	BioProcess=biological_process unknown
			A_06_P2201	TCP1	sgd|YDR212W	BioProcess=protein folding*
			A_06_P2860	RPL22B	sgd|YFL034C-A	BioProcess=protein biosynthesis
			A_06_P2176	ORF:YDR187C	sgd|YDR187C	BioProcess=biological_process unknown
			A_06_P3977	SGN1	sgd|YIR001C	BioProcess=biological_process unknown
			A_06_P4542	SHE2	sgd|YKL130C	BioProcess=mRNA localization, intracellular
			A_06_P5660	ORF:YMR221C	sgd|YMR221C	BioProcess=biological_process unknown
			A_06_P4034	ORF:YJL012C-A	sgd|YJL012C-A	BioProcess=biological_process unknown
			A_06_P1563	CWH36	sgd|YCL007C	BioProcess=not yet annotated
			A_06_P5529	MUB1	sgd|YMR100W	BioProcess=not yet annotated
			A_06_P1442	RPS9B	sgd|YBR189W	BioProcess=protein biosynthesis*
			A_06_P5790	ORF:YNL019C	sgd|YNL019C	BioProcess=biological_process unknown
			A_06_P2553	ORF:YEL014C	sgd|YEL014C	BioProcess=biological_process unknown
			A_06_P5783	SPO1	sgd|YNL012W	BioProcess=meiosis
			A_06_P6993	NSL1	sgd|YPL233W	BioProcess=chromosome segregation
			A_06_P6560	BFR1	sgd|YOR198C	BioProcess=meiosis*
			A_06_P2539	YRF1-1	sgd|YDR545W	BioProcess=biological_process unknown
			A_06_P2468	JIP4	sgd|YDR475C	BioProcess=biological_process unknown
			A_06_P1729	RMD1	sgd|YDL001W	BioProcess=biological_process unknown
			A_06_P1060	FUN11	sgd|YAL036C	BioProcess=biological_process unknown
			A_06_P3058	RPL28	sgd|YGL103W	BioProcess=protein biosynthesis
			A_06_P2106	APC4	sgd|YDR118W	BioProcess=ubiquitin-dependent protein catabolism*
			A_06_P3441	MRPL9	sgd|YGR220C	BioProcess=protein biosynthesis*
			A_06_P4921	ORF:YLR108C	sgd|YLR108C	BioProcess=biological_process unknown
			A_06_P4885	ORF:YLR073C	sgd|YLR073C	BioProcess=biological_process unknown
			A_06_P4182	ORF:YJL160C	sgd|YJL160C	BioProcess=biological_process unknown
			A_06_P4645	RSC4	sgd|YKR008W	BioProcess=chromatin modeling
			A_06_P2997	ORF:YGL042C	sgd|YGL042C	BioProcess=biological_process unknown
			A_06_P2038	ORF:YDR051C	sgd|YDR051C	BioProcess=biological_process unknown
			A_06_P6883	SPC29	sgd|YPL124W	BioProcess=microtubule nucleation*
			A_06_P4582	ORF:YKL169C	sgd|YKL169C	BioProcess=biological_process unknown
			A_06_P6973	LEA1	sgd|YPL213W	BioProcess=mRNA splicing
			A_06_P1771	PRP11	sgd|YDL043C	BioProcess=mRNA splicing
			A_06_P6392	DFG16	sgd|YOR030W	BioProcess=invasive growth
			A_06_P3792	ORF:YHR214W	sgd|YHR214W	BioProcess=biological_process unknown
			A_06_P2877	ORF:YFL051C	sgd|YFL051C	BioProcess=biological_process unknown
			A_06_P3808	FAA3	sgd|YIL009W	BioProcess=not yet annotated
			A_06_P6283	MSH2	sgd|YOL090W	BioProcess=mismatch repair*
			A_06_P2008	SES1	sgd|YDR023W	BioProcess=not yet annotated
			A_06_P1344	PHO5	sgd|YBR093C	BioProcess=phosphate metabolism*
			A_06_P4080	YHC3	sgd|YJL059W	BioProcess=biological_process unknown
			A_06_P1028	SSA1	sgd|YAL005C	BioProcess=protein folding*
			A_06_P5039	ORF:YLR225C	sgd|YLR225C	BioProcess=biological_process unknown
			A_06_P2580	CYC7	sgd|YEL039C	BioProcess=not yet annotated
			A_06_P1128	IMD1	sgd|YAR073W	BioProcess=not yet annotated
			A_06_P1384	AGP2	sgd|YBR132C	BioProcess=fatty acid metabolism
			A_06_P2269	RRP45	sgd|YDR280W	BioProcess=35S primary transcript processing*
			A_06_P6689	ORF:YOR325W	sgd|YOR325W	BioProcess=biological_process unknown
			A_06_P5281	ORF:YLR462W	sgd|YLR462W	BioProcess=biological_process unknown
			A_06_P2362	ORF:YDR370C	sgd|YDR370C	BioProcess=biological_process unknown
			A_06_P5049	ORF:YLR235C	sgd|YLR235C	BioProcess=biological_process unknown
			A_06_P1686	ORF:YCR064C	sgd|YCR064C	BioProcess=biological_process unknown
			A_06_P2831	SMC1	sgd|YFL008W	BioProcess=mitotic chromosome segregation
			A_06_P5603	CEP3	sgd|YMR168C	BioProcess=mitosis
			A_06_P4691	YSR3	sgd|YKR053C	BioProcess=sphingolipid metabolism*
			A_06_P1861	RPP1B	sgd|YDL130W	BioProcess=protein biosynthesis*
			A_06_P5731	ORF:YMR291W	sgd|YMR291W	BioProcess=biological_process unknown
Correlation	1	1	A_06_P3525	STE20	sgd|YHL007C	BioProcess=protein amino acid phosphorylation*
Chi Square Statistic	1	26	A_06_P5831	NOP2	sgd|YNL061W	BioProcess=rRNA processing
			A_06_P2456	STP1	sgd|YDR463W	BioProcess=tRNA splicing
			A_06_P3154	ORF:YGL199C	sgd|YGL199C	BioProcess=biological_process unknown
			A_06_P5190	SUR4	sgd|YLR372W	BioProcess=fatty acid biosynthesis*
			A_06_P5651	EFR3	sgd|YMR212C	BioProcess=regulation of cell shape and cell size
			A_06_P7245	ORF:YPR197C	sgd|YPR197C	BioProcess=biological_process unknown
			A_06_P6090	HXT14	sgd|YNL318C	BioProcess=hexose transport
			A_06_P1207	SSA3	sgd|YBL075C	BioProcess=stress response*
			A_06_P4662	RPC37	sgd|YKR025W	BioProcess=transcription from Pol III promoter
			A_06_P2327	ORF:YDR336W	sgd|YDR336W	BioProcess=biological_process unknown
			A_06_P1469	ORF:YBR216C	sgd|YBR216C	BioProcess=biological_process unknown
			A_06_P1507	SRB6	sgd|YBR253W	BioProcess=transcription from Pol II promoter
			A_06_P1491	PRP5	sgd|YBR237W	BioProcess=lariat formation, 5-splice site cleavage
			A_06_P5681	RPL20A	sgd|YMR242C	BioProcess=protein biosynthesis
			A_06_P1319	ORF:YBR071W	sgd|YBR071W	BioProcess=biological_process unknown
			A_06_P2102	ORF:YDR114C	sgd|YDR114C	BioProcess=biological_process unknown
			A_06_P1508	TRS20	sgd|YBR254C	BioProcess=ER to Golgi transport
			A_06_P3313	ORF:YGR093W	sgd|YGR093W	BioProcess=biological_process unknown
			A_06_P1881	NOP14	sgd|YDL148C	BioProcess=processing of 20S pre-rRNA
			A_06_P4621	STE6	sgd|YKL209C	BioProcess=a-factor export
			A_06_P1564	STP22	sgd|YCL008C	BioProcess=protein-vacuolar targeting*
			A_06_P5587	RIM13	sgd|YMR154C	BioProcess=protein processing
			A_06_P6729	ORF:YOR365C	sgd|YOR365C	BioProcess=biological_process unknown
			A_06_P5040	BUR2	sgd|YLR226W	BioProcess=mitotic chromosome segregation
			A_06_P3295	PRP38	sgd|YGR075C	BioProcess=mRNA splicing
			A_06_P5827	ORF:YNL056W	sgd|YNL056W	BioProcess=biological_process unknown
PCA	1	5	A_06_P2330	ORF:YDR339C	sgd|YDR339C	BioProcess=biological_process unknown
			A_06_P1193	ORF:YBL062W	sgd|YBL062W	BioProcess=biological_process unknown
			A_06_P1600	ORF:YCL048W	sgd|YCL048W	BioProcess=biological_process unknown
			A_06_P3992	ORF:YIR016W	sgd|YIR016W	BioProcess=biological_process unknown
			A_06_P6735	GPB1	sgd|YOR371C	BioProcess=signal transduction

## Sheet: C
Datasets	Decision tree				Random forest				Decision stump				Random tree
	gain ratio	information gain	gini index	accuracy	gain ratio	information gain	gini index	accuracy	gain ratio	information gain	gini index	accuracy	gain ratio	information gain	gini index	accuracy
FCdb	1	1	1	1	0.625	0.625	0.625	0.625	1	1	1	1	0.75	0.75	0.75	0.75
information gain	1	1	1	1	1	1	1	1	1	1	1	1	1	1	1	1
information gain Ratio	1	1	1	1	1	1	1	1	1	1	1	1	1	1	1	1
Rule	1	1	1	1	0.625	0.625	0.625	0.625	1	1	1	1	0.5	0.5	0.5	0.5
Deviation	0.625	0.75	0.75	0.75	0.5	0.625	0.625	0.5	0.25	0.75	0.75	0.25	0.625	0.75	0.75	0.25
Chi square	0.5	0.5	0.5	0.5	0.375	0.375	0.375	0.375	0.5	0.5	0.5	0.5	0.625	0.625	0.625	0.625
Gini Index	1	1	1	1	1	1	1	1	1	1	1	1	1	1	1	1
Uncertainty	0.75	0.75	0.75	0.75	0.625	0.625	0.625	0.75	0.75	0.75	0.75	0.75	0.5	0.625	0.625	0.5
Relief	1	1	1	1	1	1	1	1	1	1	1	1	1	1	1	1
SVM	0.375	0.375	0.375	0.375	0.75	0.75	0.75	0.75	0.375	0.375	0.375	0.375	0.375	0.375	0.375	0.375
PCA	1	1	1	1	0.625	0.625	0.625	0.625	1	1	1	1	0.625	0.625	0.625	0.625
Correlation	0	0	0	0	0.625	0.625	0.625	0.625	0	0	0	0	0.875	0.875	0.875	0.875

## Sheet: D
elements	GENE_SYMBOL	AWS	ACCESSION_STRING	DESCRIPTION	Gene ID	Gene Name Gene Symbol	PANTHER Family/Subfamily	PANTHER Protein Class
A_06_P1016	OLI1	10	sgd|Q0130 10	BioProcess=ATP synthesis coupled proton transport	YEAST|SGD=S000007274|UniProtKB=P61829	ATP synthase subunit 9, mitochondrial;OLI1;ortholog	ATP SYNTHASE, SUBUNIT C, ISOFORM A (PTHR10031:SF0)	ATP synthase(PC00002)
A_06_P2475	CWC21	9	sgd|YDR482C	BioProcess=biological_process unknown	YEAST|SGD=S000002890|UniProtKB=Q03375	Pre-mRNA-splicing factor CWC21;CWC21;ortholog
A_06_P1002	ORF:Q0017	9	sgd|Q0017	BioProcess=biological_process unknown	YEAST|SGD=S000007258|UniProtKB=Q9ZZX8	Putative uncharacterized protein Q0017, mitochondrial;Q0017;ortholog
A_06_P1034	CYS3	9	sgd|YAL012W	BioProcess=sulfur amino acid metabolism*	YEAST|SGD=S000000010|UniProtKB=P31373	Cystathionine gamma-lyase;CYS3;ortholog	CYSTATHIONINE GAMMA-LYASE (PTHR11808:SF15)	lyase(PC00144)
A_06_P1131	HTB2	8	sgd|YBL002W	BioProcess=chromatin assembly/disassembly	YEAST|SGD=S000000098|UniProtKB=P02294	Histone H2B.2;HTB2;ortholog	HISTONE H2B-RELATED (PTHR23428:SF70)	histone(PC00118)
A_06_P1068	KRE23	9	sgd|YAL042C-A	BioProcess=biological_process unknown
A_06_P2984	CGR1	9	sgd|YGL029W	BioProcess=rRNA processing*	YEAST|SGD=S000002997|UniProtKB=P53188	rRNA-processing protein CGR1;CGR1;ortholog
A_06_P1298	ORF:YBR051W	9	sgd|YBR051W	BioProcess=biological_process unknown
A_06_P1524	ORF:YBR270C	8	sgd|YBR270C	BioProcess=biological_process unknown	YEAST|SGD=S000000474|UniProtKB=P38346	Probable target of rapamycin complex 2 subunit BIT2;BIT2;ortholog	TARGET OF RAPAMYCIN COMPLEX 2 SUBUNIT BIT61-RELATED (PTHR32428:SF2)
A_06_P3287	ORF:YGR067C	9	sgd|YGR067C	BioProcess=biological_process unknown	YEAST|SGD=S000003299|UniProtKB=P53243	Zinc finger protein YGR067C;YGR067C;ortholog	ZINC FINGER PROTEIN YGR067C (PTHR40626:SF8)
A_06_P1063	CYC3	9	sgd|YAL039C 999	BioProcess=not yet annotated	YEAST|SGD=S000000037|UniProtKB=P06182	Cytochrome c heme lyase;CYC3;ortholog	CYTOCHROME C HEME LYASE (PTHR12743:SF3)	lyase(PC00144)
A_06_P2051	RPS13	9	sgd|YDR064W	BioProcess=protein biosynthesis	YEAST|SGD=S000002471|UniProtKB=P05756	40S ribosomal protein S13;RPS13;ortholog	40S RIBOSOMAL PROTEIN S13 (PTHR11885:SF6)	ribosomal protein(PC00202)
A_06_P1967	OST4	10	sgd|YDL232W	BioProcess=not yet annotated	YEAST|SGD=S000002391|UniProtKB=Q99380	Dolichyl-diphosphooligosaccharide--protein glycosyltransferase subunit OST4;OST4;ortholog
A_06_P1049	ORF:YAL027W	9	sgd|YAL027W	BioProcess=biological_process unknown
A_06_P1003	COX1	8	sgd|Q0045	BioProcess=aerobic respiration	YEAST|SGD=S000000943|UniProtKB=P40086	Cytochrome c oxidase assembly protein COX15;COX15;ortholog	CYTOCHROME C OXIDASE ASSEMBLY PROTEIN COX15 HOMOLOG (PTHR23289:SF2)
A_06_P2023	ORF:YDR036C	7	sgd|YDR036C	BioProcess=biological_process unknown	YEAST|SGD=S000002443|UniProtKB=P28817	3-hydroxyisobutyryl-CoA hydrolase, mitochondrial;EHD3;ortholog	3-HYDROXYISOBUTYRYL-COA HYDROLASE, MITOCHONDRIAL (PTHR43176:SF3)	hydrolase(PC00121)
A_06_P1023	ORF:Q0297	8	sgd|Q0297	BioProcess=biological_process unknown	YEAST|SGD=S000007284|UniProtKB=Q9ZZV8	Putative uncharacterized protein Q0297, mitochondrial;Q0297;ortholog

## Sheet: E
ranscription Factors	Documented Regulated
	Genes
YGR067C	CAP1
	HFD1
	MRP8
	RRP12
	YBR056W
	YSC84
Hap4p	ARC15
	ATP2
	ATP6
	BOL3
	COX1
	CYS3
	DPH5
	EHD3
	GDH3
	GTR2
	HAP4
	HFD1
	HMLALPHA1
	HMRA2
	HTB2
	IRA1
	MSN4
	NRG2
	OST4
	PDC2
	PGM2
	PRX1
	PTC2
	QCR6
	RAD59
	RRP42
	SER1
	SOL4
	SSY1
	TCM62
	TIM13
	TOD6
	TUP1
	YBL111C
	YBR056W
	YER156C
	YFH1
	YSC84
Tod6p	RRP12
Nrg2p	ATP2
	GAL7
	PGM2
Tup1p	ADH5
	ANB1
	ARA1
	ARC15
	ARO4
	BIT2
	CAP1
	CGR1
	CKB1
	CRR1
	CYC3
	DBP3
	DEF1
	DPH5
	EFB1
	GBP2
	GTR2
	HCA4
	HEM12
	HMLALPHA1
	ILS1
	LSC2
	LYP1
	MAP2
	MGR1
	MSN4
	MTC4
	NRG2
	OST4
	PAU5
	PCL10
	PEP4
	PGM2
	PIB2
	PRP43
	PRX1
	PTC2
	RAD59
	REV1
	RKR1
	RPL27A
	RPS12
	RRP42
	SAW1
	SDH8
	SOL4
	SSE2
	SSQ1
	SSZ1
	TCM62
	TMS1
	TOS8
	TPD3
	TUP1
	UBC6
	UPF3
	URA3
	UTP15
	VPS25
	VPS8
	VTC5
	YAT1
	YBL111C
	YBR051W
	YBR056W
	YCR023C
	YEL075W-A
	YER156C
	YFH1
	YGR067C
	YKR045C
Tos8p	ANB1
	CLN3
	GAL7
	HCA4
	LAS17
	MKC7
	TOS8
	UBC6
	URA3
Msn4p	ADA2
	ADO1
	AHA1
	AMD2
	ANB1
	APC9
	ARA1
	ARO4
	ATP2
	CAP1
	CLN3
	COQ4
	COQ6
	COX20
	CYC3
	CYS3
	DBP3
	DEF1
	EFB1
	FCY22
	GDH3
	HAP4
	HCA4
	HEM12
	HFD1
	HMLALPHA1
	HMRA2
	HTB2
	ILS1
	IRA1
	ISC1
	ITR1
	LSC2
	LYS2
	MGR1
	MKC7
	MSN4
	NRG2
	PDI1
	PEP4
	PGM2
	PKC1
	PRP43
	PRP8
	PRX1
	PTC2
	QCR6
	RIO1
	RPL36B
	RPS12
	RPS13
	RRP12
	SNF6
	SOL4
	SSE2
	SSZ1
	TCM62
	TES1
	TIM13
	TIM54
	TOD6
	TOS8
	TUP1
	UBC13
	UPF3
	URA3
	VPS25
	VPS8
	VTC5
	YAT1
	YBL111C
	YBR056W
	YGR067C
	YOL163W
	YSC84

## Sheet: F
Term	Overlap	P-value	Adjusted P-value	Old P-value	Old Adjusted P-value	Z-score	Combined Score	Genes
Porphyrin and chlorophyll metabolism	2020-04-17	1.09997e-05	0.000582985	0.0024044	0.127433	-1.61506	18.4402	HEM2;HEM12;CYC3;YFH1
Oxidative phosphorylation	1971-05-01	0.000346256	0.00741508	0.0605594	0.615389	-1.55186	12.3657	OLI1;QCR6;ATP6;COX1;ATP2
Endocytosis	1974-05-01	0.000419722	0.00741508	0.0692962	0.615389	-1.51523	11.7823	CAP1;APL3;LAS17;ARC15;VPS25
RNA degradation	1962-04-01	0.00191521	0.0253766	0.113088	0.615389	-1.38311	8.65539	POP2;RRP42;SSQ1;CCR4
Meiosis	5/130	0.00510028	0.0492797	0.331252	0.615389	-1.6082	8.4888	CLN3;HMRA2;MSN4;APC9;TPD3
Autophagy	1985-04-01	0.00597982	0.0492797	0.240544	0.615389	-1.50728	7.71631	KCS1;VPS8;MSN4;PEP4
Ubiquitin mediated proteolysis	1947-03-01	0.00743844	0.0492797	0.165056	0.615389	-1.4408	7.0615	UBC13;UBC6;APC9
Protein processing in endoplasmic reticulum	1988-04-01	0.00675333	0.0492797	0.25929	0.615389	-1.4067	7.03029	OST4;UBC6;PDI1;SSE2
Glycolysis / Gluconeogenesis	1954-03-01	0.0108979	0.0641764	0.215513	0.615389	-1.38884	6.27645	PDA1;PGM2;ADH5
Galactose metabolism	2020-02-22	0.0148402	0.0720886	0.145414	0.615389	-1.45933	6.14441	GAL7;PGM2
Phosphatidylinositol signaling system	2020-02-23	0.0161637	0.0720886	0.155309	0.615389	-1.33869	5.52209	KCS1;PKC1
Amino sugar and nucleotide sugar metabolism	1930-02-01	0.0267371	0.0753237	0.227373	0.615389	-1.31638	4.76755	GAL7;PGM2
Spliceosome	1973-03-01	0.0243212	0.0753237	0.362773	0.615389	-1.27999	4.75698	PRP43;ECM2;PRP8
MAPK signaling pathway	4/114	0.0163219	0.0720886	0.428104	0.615389	-1.12398	4.62544	TUP1;MKC7;MSN4;PKC1
Nitrogen metabolism	2020-01-06	0.0499346	0.120297	0.181595	0.615389	-1.4659	4.39336	GDH3
Pentose phosphate pathway	2020-02-27	0.0219341	0.0753237	0.196024	0.615389	-1.13845	4.34855	SOL4;PGM2
Alanine, aspartate and glutamate metabolism	1931-02-01	0.028424	0.0753237	0.237914	0.615389	-1.1589	4.12628	GDH3;NIT3
Cell cycle	4/126	0.0226564	0.0753237	0.504179	0.651744	-1.04847	3.97088	CLN3;TUP1;APC9;TPD3
Citrate cycle (TCA cycle)	1931-02-01	0.028424	0.0753237	0.237914	0.615389	-1.08104	3.84905	PDA1;LSC2
Ribosome biogenesis in eukaryotes	1975-03-01	0.0260847	0.0753237	0.378411	0.615389	-1.01644	3.70636	UTP15;CKB1;RIO1
Glycine, serine and threonine metabolism	1930-02-01	0.0267371	0.0753237	0.227373	0.615389	-1.0016	3.62748	SER1;CYS3
Ubiquinone and other terpenoid-quinone biosynthesis	2020-01-07	0.0580125	0.123544	0.204732	0.615389	-1.17307	3.33983	COQ6
AGE-RAGE signaling pathway in diabetic complications	2020-01-08	0.0660222	0.129599	0.227223	0.615389	-1.09836	2.98509	PKC1
Fatty acid elongation	2020-01-08	0.0660222	0.129599	0.227223	0.615389	-1.08634	2.95241	TES1
Mitophagy	1941-02-01	0.0474475	0.119748	0.343407	0.615389	-0.907412	2.76591	CKB1;PKC1
mRNA surveillance pathway	1946-02-01	0.0582757	0.123544	0.394755	0.615389	-0.849159	2.41379	TPD3;UPF3
Biosynthesis of unsaturated fatty acids	2020-01-10	0.0818391	0.148478	0.270344	0.615389	-0.908697	2.27447	TES1
Phenylalanine metabolism	2020-01-11	0.0896473	0.148478	0.291006	0.615389	-0.850495	2.05128	AMD2
Selenocompound metabolism	2020-01-10	0.0818391	0.148478	0.270344	0.615389	-0.748447	1.87336	CYS3
Lysine biosynthesis	2020-01-12	0.0973896	0.156414	0.311091	0.615389	-0.789685	1.8392	LYS2
Ribosome	4/170	0.0573565	0.123544	0.735752	0.749901	-0.586868	1.67754	RPL27A;RPL36B;RPS13;RPS12
Vitamin B6 metabolism	2020-01-11	0.0896473	0.148478	0.291006	0.615389	-0.659841	1.59145	SER1
Propanoate metabolism	2020-01-14	0.112678	0.165887	0.349596	0.615389	-0.65727	1.43496	LSC2
Arginine biosynthesis	2020-01-17	0.13513	0.188471	0.403411	0.615389	-0.573211	1.14729	GDH3
Purine metabolism	1957-02-01	0.0846557	0.148478	0.500728	0.651744	-0.39859	0.984185	PGM2;ADO1
Tyrosine metabolism	2020-01-14	0.112678	0.165887	0.349596	0.615389	-0.448024	0.978135	ADH5
Sphingolipid metabolism	2020-01-14	0.112678	0.165887	0.349596	0.615389	-0.447387	0.976744	ISC1
Phenylalanine, tyrosine and tryptophan biosynthesis	2020-01-17	0.13513	0.188471	0.403411	0.615389	-0.449531	0.899746	ARO4
Fatty acid degradation	2020-01-19	0.149783	0.19814	0.436825	0.615389	-0.439618	0.834644	ADH5
Homologous recombination	2020-01-20	0.157017	0.19814	0.452834	0.615389	-0.427812	0.792052	RAD59
Methane metabolism	2020-01-25	0.192278	0.231607	0.526393	0.664258	-0.293349	0.483679	SER1
Arginine and proline metabolism	2020-01-20	0.157017	0.19814	0.452834	0.615389	-0.222064	0.41113	AMD2
Tryptophan metabolism	2020-01-19	0.149783	0.19814	0.436825	0.615389	-0.140798	0.267314	AMD2
Pyrimidine metabolism	2020-01-28	0.212726	0.250544	0.565758	0.695114	-0.146859	0.2273	URA3
Longevity regulating pathway	1936-01-01	0.264775	0.292355	0.655652	0.740274	-0.0669151	0.0889219	MSN4
N-Glycan biosynthesis	2020-01-30	0.226072	0.254932	0.590191	0.695114	-0.0540028	0.0802968	OST4
Cysteine and methionine metabolism	1938-01-01	0.277243	0.294512	0.675093	0.740274	-0.0480308	0.0616168	CYS3
RNA transport	1985-02-01	0.163028	0.200942	0.71279	0.74729	0.0106266	-0.0192748	MLP2;UPF3
Peroxisome	1939-01-01	0.283398	0.294512	0.684404	0.740274	0.166259	-0.209636	YAT1
Pyruvate metabolism	1943-01-01	0.307502	0.313415	0.71909	0.74729	0.332095	-0.391631	PDA1
Aminoacyl-tRNA biosynthesis	1/336	0.944568	0.944568	0.99997	0.99997	7.58998	-0.432835	ILS1
Various types of N-glycan biosynthesis	2020-01-30	0.226072	0.254932	0.590191	0.695114	0.296686	-0.441143	OST4
Starch and sucrose metabolism	1939-01-01	0.283398	0.294512	0.684404	0.740274	0.369283	-0.46563	PGM2

## Sheet: G
=== Run information ===
Scheme: weka.classifiers.functions.Logistic -R 1.0E-8 -M -1 -num-decimal-places 4
Relation: a-weka.filters.unsupervised.attribute.Remove-R1
Instances: 5
Attributes: 160
=== Classifier model (full training set) ===
Logistic Regression with ridge parameter of 1.0E-8
=== Stratified cross-validation ===
=== Summary ===
Correctly Classified Instances 5 100 %
Incorrectly Classified Instances 0 0 %
Kappa statistic 1
Mean absolute error 0
Root mean squared error 0
Relative absolute error 0 %
Root relative squared error 0 %
Total Number of Instances 5
=== Detailed Accuracy By Class ===
TP Rate FP Rate Precision Recall F-Measure MCC ROC Area PRC Area Class
1.000 0.000 1.000 1.000 1.000 1.000 1.000 1.000 low
1.000 0.000 1.000 1.000 1.000 1.000 1.000 1.000 high
Weighted Avg. 1.000 0.000 1.000 1.000 1.000 1.000 1.000 1.000
=== Confusion Matrix ===
a b <-- classified as
3 0 | a = low
0 2 | b = high
Scheme: weka.classifiers.functions.Logistic -R 1.0E-8 -M -1 -num-decimal-places 4
Relation: b-weka.filters.unsupervised.attribute.Remove-R1
Instances: 8
Attributes: 172
Correctly Classified Instances 8 100 %
Incorrectly Classified Instances 0 0 %
Kappa statistic 1
Mean absolute error 0
Root mean squared error 0
Relative absolute error 0 %
Root relative squared error 0 %
Total Number of Instances 8
=== Detailed Accuracy By Class ===
TP Rate FP Rate Precision Recall F-Measure MCC ROC Area PRC Area Class
1.000 0.000 1.000 1.000 1.000 1.000 1.000 1.000 low
1.000 0.000 1.000 1.000 1.000 1.000 1.000 1.000 high
Weighted Avg. 1.000 0.000 1.000 1.000 1.000 1.000 1.000 1.000
=== Confusion Matrix ===
a b <-- classified as
3 0 | a = low
0 5 | b = high

## Sheet: mapped ID
Gene ID	Mapped IDs	Gene Name Gene Symbol	PANTHER Family/Subfamily	PANTHER Protein Class	Species
YEAST|SGD=S000000200|UniProtKB=P38164	YBL104C	SEH-associated protein 4;SEA4;ortholog	GATOR COMPLEX PROTEIN MIOS (PTHR16453:SF9)		Saccharomyces cerevisiae
YEAST|SGD=S000005177|UniProtKB=P53858	BNI4	Protein BNI4;BNI4;ortholog	PROTEIN AFR1-RELATED (PTHR12751:SF18)	phosphatase modulator(PC00184)	Saccharomyces cerevisiae
YEAST|SGD=S000005731|UniProtKB=Q08622	YOR205C	Genetic interactor of prohibitins 3, mitochondrial;GEP3;ortholog	GENETIC INTERACTOR OF PROHIBITINS 3, MITOCHONDRIAL (PTHR46434:SF1)		Saccharomyces cerevisiae
YEAST|SGD=S000001725|UniProtKB=P36113	YKR017C	E3 ubiquitin-protein ligase HEL1;HEL1;ortholog	E3 UBIQUITIN-PROTEIN LIGASE ARIH1 (PTHR11685:SF328)	ubiquitin-protein ligase(PC00234)	Saccharomyces cerevisiae
YEAST|SGD=S000005863|UniProtKB=P22023	KRE5	Killer toxin-resistance protein 5;KRE5;ortholog	UDP-GLUCOSE:GLYCOPROTEIN GLUCOSYLTRANSFERASE (PTHR11226:SF0)	glycosyltransferase(PC00111)	Saccharomyces cerevisiae
YEAST|SGD=S000002639|UniProtKB=Q04935	COX20	Cytochrome c oxidase assembly protein COX20, mitochondrial;COX20;ortholog	CYTOCHROME C OXIDASE ASSEMBLY PROTEIN COX20, MITOCHONDRIAL (PTHR31586:SF1)		Saccharomyces cerevisiae
YEAST|SGD=S000001647|UniProtKB=Q03178	PIR1	Cell wall mannoprotein PIR1;PIR1;ortholog	CELL WALL MANNOPROTEIN CIS3-RELATED (PTHR47254:SF1)		Saccharomyces cerevisiae
YEAST|SGD=S000000459|UniProtKB=P38335	YBR255W	Maintenance of telomere capping protein 4;MTC4;ortholog	MAINTENANCE OF TELOMERE CAPPING PROTEIN 4 (PTHR38426:SF1)		Saccharomyces cerevisiae
YEAST|SGD=S000000458|UniProtKB=P38334	TRS20	Trafficking protein particle complex subunit 20;TRS20;ortholog	TRAFFICKING PROTEIN PARTICLE COMPLEX SUBUNIT 2-RELATED (PTHR12403:SF1)	membrane traffic protein(PC00150)	Saccharomyces cerevisiae
YEAST|SGD=S000004801|UniProtKB=P49095	GCV2	Glycine dehydrogenase (decarboxylating), mitochondrial;GCV2;ortholog	GLYCINE DEHYDROGENASE (DECARBOXYLATING), MITOCHONDRIAL (PTHR11773:SF1)	dehydrogenase(PC00092)	Saccharomyces cerevisiae
YEAST|SGD=S000005095|UniProtKB=P17890	RPC31	DNA-directed RNA polymerase III subunit RPC7;RPC31;ortholog	DNA-DIRECTED RNA POLYMERASE III SUBUNIT (PTHR15367:SF2)	DNA-directed RNA polymerase(PC00019)	Saccharomyces cerevisiae
YEAST|SGD=S000002969|UniProtKB=P53199	ERG26	Sterol-4-alpha-carboxylate 3-dehydrogenase, decarboxylating;ERG26;ortholog	STEROL-4-ALPHA-CARBOXYLATE 3-DEHYDROGENASE, DECARBOXYLATING (PTHR10366:SF242)	dehydratase(PC00091)	Saccharomyces cerevisiae
YEAST|SGD=S000004709|UniProtKB=Q04436	YMR103C	Uncharacterized protein YMR103C;YMR103C;ortholog			Saccharomyces cerevisiae
YEAST|SGD=S000001033|UniProtKB=P38730	YHL041W	Uncharacterized protein YHL041W;YHL041W;ortholog			Saccharomyces cerevisiae
YEAST|SGD=S000002438|UniProtKB=Q04341	YDR031W	Mitochondrial intermembrane space cysteine motif-containing protein MIX14;MIX14;ortholog	COILED-COIL-HELIX-COILED-COIL-HELIX DOMAIN-CONTAINING PROTEIN 5 (PTHR47106:SF1)		Saccharomyces cerevisiae
YEAST|SGD=S000004459|UniProtKB=P0CX21	YOR396W,YRF1-5	Y' element ATP-dependent helicase protein 1 copy 5;YRF1-5;ortholog	ATP-DEPENDENT RNA HELICASE DDX58-RELATED (PTHR14074:SF16)		Saccharomyces cerevisiae
YEAST|SGD=S000000098|UniProtKB=P02294	HTB2	Histone H2B.2;HTB2;ortholog	HISTONE H2B-RELATED (PTHR23428:SF70)	histone(PC00118)	Saccharomyces cerevisiae
YEAST|SGD=S000001853|UniProtKB=P43561	FET5	Iron transport multicopper oxidase FET5;FET5;ortholog	IRON TRANSPORT MULTICOPPER OXIDASE FET5 (PTHR11709:SF361)	oxidase(PC00175)	Saccharomyces cerevisiae
YEAST|SGD=S000001542|UniProtKB=P35728	MPE1	Protein MPE1;MPE1;ortholog	E3 UBIQUITIN-PROTEIN LIGASE RBBP6 (PTHR15439:SF0)	ubiquitin-protein ligase(PC00234)	Saccharomyces cerevisiae
YEAST|SGD=S000004172|UniProtKB=P09959	SWI6	Regulatory protein SWI6;SWI6;ortholog	C.ELEGANS CHROMODOMAIN PROTEIN (PTHR43828:SF6)	hydrolase(PC00121)	Saccharomyces cerevisiae
YEAST|SGD=S000000197|UniProtKB=P38167	ECM21	Protein ECM21;ECM21;ortholog	PROTEIN ECM21-RELATED (PTHR11188:SF50)		Saccharomyces cerevisiae
YEAST|SGD=S000002505|UniProtKB=Q03835	GRX3	Monothiol glutaredoxin-3;GRX3;ortholog	GLUTAREDOXIN-3 (PTHR10293:SF40)	reductase(PC00198)	Saccharomyces cerevisiae
YEAST|SGD=S000001329|UniProtKB=P40514	YIL067C	Uncharacterized protein YIL067C;YIL067C;ortholog	LCCL DOMAIN PROTEIN (AFU_ORTHOLOGUE AFUA_5G08630) (PTHR31331:SF1)		Saccharomyces cerevisiae
YEAST|SGD=S000001861|UniProtKB=P43565	RIM15	Serine/threonine-protein kinase RIM15;RIM15;ortholog	DROP OUT, ISOFORM A (PTHR24356:SF1)	non-receptor serine/threonine protein kinase(PC00167)	Saccharomyces cerevisiae
YEAST|SGD=S000005262|UniProtKB=P42833	HXT14	Hexose transporter HXT14;HXT14;ortholog	HEXOSE TRANSPORTER HXT14 (PTHR48022:SF50)		Saccharomyces cerevisiae
YEAST|SGD=S000002142|UniProtKB=P0CE92	YAL068C	Seripauperin-8;PAU8;ortholog	CELL WALL PROTEIN CWP1-RELATED (PTHR31002:SF34)		Saccharomyces cerevisiae
YEAST|SGD=S000003273|UniProtKB=P53226	BUD9	Bud site selection protein 9;BUD9;ortholog			Saccharomyces cerevisiae
YEAST|SGD=S000000242|UniProtKB=P14180	CHS2	Chitin synthase 2;CHS2;ortholog	CHITIN SYNTHASE 2 (PTHR22914:SF38)	transferase(PC00220)	Saccharomyces cerevisiae
YEAST|SGD=S000002314|UniProtKB=P24870	CLB3	G2/mitotic-specific cyclin-3;CLB3;ortholog	G2/MITOTIC-SPECIFIC CYCLIN-3-RELATED (PTHR10177:SF472)	kinase activator(PC00138)	Saccharomyces cerevisiae
YEAST|SGD=S000000424|UniProtKB=P38318	YBR220C	Uncharacterized membrane protein YBR220C;YBR220C;ortholog	ACETYL-COENZYME A TRANSPORTER 1 (PTHR12778:SF9)	transporter(PC00227)	Saccharomyces cerevisiae
YEAST|SGD=S000002432|UniProtKB=P0CX47	RPS18A	40S ribosomal protein S11-A;RPS11A;ortholog	40S RIBOSOMAL PROTEIN S11 (PTHR10744:SF9)	ribosomal protein(PC00202)	Saccharomyces cerevisiae
YEAST|SGD=S000002600|UniProtKB=P49686	NUP42,RIP1	Nucleoporin NUP42;NUP42;ortholog	PROTEIN SCAI (PTHR21243:SF15)		Saccharomyces cerevisiae
YEAST|SGD=S000004778|UniProtKB=P40969	CEP3	Centromere DNA-binding protein complex CBF3 subunit B;CEP3;ortholog	CENTROMERE DNA-BINDING PROTEIN COMPLEX CBF3 SUBUNIT B-RELATED (PTHR31001:SF40)		Saccharomyces cerevisiae
YEAST|SGD=S000004775|UniProtKB=P32567	SMP2	Phosphatidic acid phosphohydrolase 1;PAH1;ortholog	GH19076P (PTHR12181:SF12)		Saccharomyces cerevisiae
YEAST|SGD=S000003206|UniProtKB=P06774	HAP2	Transcriptional activator HAP2;HAP2;ortholog	NUCLEAR TRANSCRIPTION FACTOR Y SUBUNIT ALPHA (PTHR12632:SF6)	DNA-binding transcription factor(PC00218)	Saccharomyces cerevisiae
YEAST|SGD=S000006145|UniProtKB=Q08970	MMT2	Mitochondrial metal transporter 2;MMT2;ortholog	MITOCHONDRIAL METAL TRANSPORTER 1-RELATED (PTHR43840:SF15)	transporter(PC00227)	Saccharomyces cerevisiae		Directly related to ethanol
YEAST|SGD=S000000330|UniProtKB=Q00764	TPS1	Alpha,alpha-trehalose-phosphate synthase [UDP-forming] 56 kDa subunit;TPS1;ortholog	BCDNA.GH08860 (PTHR10788:SF97)		Saccharomyces cerevisiae
YEAST|SGD=S000002862|UniProtKB=P15454	GUK1	Guanylate kinase;GUK1;ortholog	GUANYLATE KINASE (PTHR23117:SF13)		Saccharomyces cerevisiae
YEAST|SGD=S000001886|UniProtKB=P32908	SMC1	Structural maintenance of chromosomes protein 1;SMC1;ortholog	STRUCTURAL MAINTENANCE OF CHROMOSOMES PROTEIN (PTHR18937:SF12)		Saccharomyces cerevisiae
YEAST|SGD=S000000825|UniProtKB=P32263	PRO3	Pyrroline-5-carboxylate reductase;PRO3;ortholog	PYRROLINE-5-CARBOXYLATE REDUCTASE 2 (PTHR11645:SF0)		Saccharomyces cerevisiae
YEAST|SGD=S000000349|UniProtKB=P38113	ADH5	Alcohol dehydrogenase 5;ADH5;ortholog	ALCOHOL DEHYDROGENASE 1-RELATED (PTHR42940:SF3)		Saccharomyces cerevisiae
YEAST|SGD=S000006437|UniProtKB=P05747	RPL29	60S ribosomal protein L29;RPL29;ortholog	60S RIBOSOMAL PROTEIN L29 (PTHR12884:SF0)	ribosomal protein(PC00202)	Saccharomyces cerevisiae
YEAST|SGD=S000002656|UniProtKB=Q03786	YDR248C	Probable gluconokinase;YDR248C;ortholog	GLUCONOKINASE-RELATED (PTHR43442:SF3)	transferase(PC00220)	Saccharomyces cerevisiae
YEAST|SGD=S000004523|UniProtKB=Q04964	SML1	Ribonucleotide reductase inhibitor protein SML1;SML1;ortholog	DAMAGE-REGULATED IMPORT FACILITATOR 1-RELATED (PTHR28081:SF1)		Saccharomyces cerevisiae
YEAST|SGD=S000003316|UniProtKB=P12686	MRP13	37S ribosomal protein MRP13, mitochondrial;MRP13;ortholog			Saccharomyces cerevisiae
YEAST|SGD=S000004652|UniProtKB=Q04660	ERB1	Ribosome biogenesis protein ERB1;ERB1;ortholog	RIBOSOME BIOGENESIS PROTEIN BOP1 (PTHR17605:SF0)	ribosomal protein(PC00202)	Saccharomyces cerevisiae
YEAST|SGD=S000006204|UniProtKB=P0CX15	YRF1-7	Y' element ATP-dependent helicase protein 1 copy 7;YRF1-7;ortholog	ATP-DEPENDENT RNA HELICASE DDX58-RELATED (PTHR14074:SF16)		Saccharomyces cerevisiae
YEAST|SGD=S000001349|UniProtKB=P40502	YIL087C	Altered inheritance of mitochondria protein 19, mitochondrial;AIM19;ortholog	ALTERED INHERITANCE OF MITOCHONDRIA PROTEIN 19, MITOCHONDRIAL (PTHR28177:SF1)		Saccharomyces cerevisiae
YEAST|SGD=S000001073|UniProtKB=P38766	RRM3	ATP-dependent DNA helicase RRM3;RRM3;ortholog	ATP-DEPENDENT DNA HELICASE RRM3 (PTHR23274:SF28)	DNA helicase(PC00011)	Saccharomyces cerevisiae
YEAST|SGD=S000000206|UniProtKB=P35196	RER2	Dehydrodolichyl diphosphate synthase complex subunit RER2;RER2;ortholog	DEHYDRODOLICHYL DIPHOSPHATE SYNTHASE COMPLEX SUBUNIT DHDDS (PTHR10291:SF0)	acyltransferase(PC00042)	Saccharomyces cerevisiae
YEAST|SGD=S000001936|UniProtKB=P43612	SAP155	SIT4-associating protein SAP155;SAP155;ortholog	SIT4-ASSOCIATING PROTEIN SAP155-RELATED (PTHR12634:SF14)	phosphatase modulator(PC00184)	Saccharomyces cerevisiae
YEAST|SGD=S000000849|UniProtKB=P39955	SAP1	Protein SAP1;SAP1;ortholog	FIDGETIN-LIKE PROTEIN 1 (PTHR23074:SF17)	non-motor microtubule binding protein(PC00166)	Saccharomyces cerevisiae
YEAST|SGD=S000001949|UniProtKB=P04806	HXK1	Hexokinase-1;HXK1;ortholog	HEXOKINASE TYPE 1-RELATED (PTHR19443:SF16)		Saccharomyces cerevisiae
YEAST|SGD=S000003863|UniProtKB=P47142	VPS25	Vacuolar protein-sorting-associated protein 25;VPS25;ortholog	VACUOLAR PROTEIN-SORTING-ASSOCIATED PROTEIN 25 (PTHR13149:SF0)		Saccharomyces cerevisiae
YEAST|SGD=S000007488|UniProtKB=Q3E7A4	YBL059C-A	COX assembly mitochondrial protein 2;CMC2;ortholog	COX ASSEMBLY MITOCHONDRIAL PROTEIN 2 HOMOLOG (PTHR22977:SF1)		Saccharomyces cerevisiae
YEAST|SGD=S000001146|UniProtKB=P38715	GRE3	NADPH-dependent aldose reductase GRE3;GRE3;ortholog	NADPH-DEPENDENT ALDOSE REDUCTASE GRE3 (PTHR11732:SF218)	reductase(PC00198)	Saccharomyces cerevisiae
YEAST|SGD=S000002916|UniProtKB=P48813	GNP1	High-affinity glutamine permease;GNP1;ortholog	GENERAL AMINO ACID PERMEASE AGP1-RELATED (PTHR43341:SF17)	amino acid transporter(PC00046)	Saccharomyces cerevisiae
YEAST|SGD=S000003361|UniProtKB=P53277	SYF2	Pre-mRNA-splicing factor SYF2;SYF2;ortholog			Saccharomyces cerevisiae
YEAST|SGD=S000001499|UniProtKB=P30902	ATP7	ATP synthase subunit d, mitochondrial;ATP7;ortholog	ATP SYNTHASE SUBUNIT D, MITOCHONDRIAL (PTHR12700:SF12)		Saccharomyces cerevisiae
YEAST|SGD=S000002215|UniProtKB=Q07379	YDL057W	Putative uncharacterized protein YDL057W;YDL057W;ortholog	MONOGLYCERIDE LIPASE (PTHR11614:SF169)	phospholipase(PC00186)	Saccharomyces cerevisiae
YEAST|SGD=S000003046|UniProtKB=P20447	DBP3	ATP-dependent RNA helicase DBP3;DBP3;ortholog	ATP-DEPENDENT RNA HELICASE DBP3 (PTHR47958:SF57)		Saccharomyces cerevisiae
YEAST|SGD=S000002182|UniProtKB=P52290	DIA3	Probable acid phosphatase DIA3;DIA3;ortholog	ACID PHOSPHATASE PHO11-RELATED (PTHR20963:SF18)		Saccharomyces cerevisiae
YEAST|SGD=S000004867|UniProtKB=Q04838	YMR254C	Uncharacterized protein YMR254C;YMR254C;ortholog			Saccharomyces cerevisiae
YEAST|SGD=S000005121|UniProtKB=P53881	YNL177C	54S ribosomal protein L22, mitochondrial;MRPL22;ortholog	39S RIBOSOMAL PROTEIN L22, MITOCHONDRIAL (PTHR13501:SF8)	ribosomal protein(PC00202)	Saccharomyces cerevisiae
YEAST|SGD=S000005127|UniProtKB=P22211	NPR1	Nitrogen permease reactivator protein;NPR1;ortholog	NITROGEN PERMEASE REACTIVATOR PROTEIN-RELATED (PTHR24343:SF113)	non-receptor serine/threonine protein kinase(PC00167)	Saccharomyces cerevisiae
YEAST|SGD=S000003242|UniProtKB=P53204	NMA2	Nicotinamide/nicotinic acid mononucleotide adenylyltransferase 2;NMA2;ortholog	NICOTINAMIDE/NICOTINIC ACID MONONUCLEOTIDE ADENYLYLTRANSFERASE 2 (PTHR12039:SF0)	nucleotidyltransferase(PC00174)	Saccharomyces cerevisiae
YEAST|SGD=S000002903|UniProtKB=P23643	VPS3	Vacuolar protein sorting-associated protein 3;VPS3;ortholog	VACUOLAR PROTEIN SORTING-ASSOCIATED PROTEIN 3 (PTHR12894:SF28)		Saccharomyces cerevisiae
YEAST|SGD=S000000902|UniProtKB=P33296	UBC6	Ubiquitin-conjugating enzyme E2 6;UBC6;ortholog	UBIQUITIN-CONJUGATING ENZYME E2 J2 (PTHR24068:SF135)	ubiquitin-protein ligase(PC00234)	Saccharomyces cerevisiae
YEAST|SGD=S000002144|UniProtKB=P0CX18	YAR066W	Putative GPI-anchored protein YAR066W;YAR066W;ortholog			Saccharomyces cerevisiae
YEAST|SGD=S000005020|UniProtKB=P34072	MKS1	Negative regulator of RAS-cAMP pathway;MKS1;ortholog	NEGATIVE REGULATOR OF RAS-CAMP PATHWAY (PTHR28014:SF1)		Saccharomyces cerevisiae
YEAST|SGD=S000004886|UniProtKB=P50111	ZDS1	Protein ZDS1;ZDS1;ortholog	PROTEIN ZDS1-RELATED (PTHR28089:SF1)		Saccharomyces cerevisiae
YEAST|SGD=S000003307|UniProtKB=Q00723	PRP38	Pre-mRNA-splicing factor 38;PRP38;ortholog	PRE-MRNA-SPLICING FACTOR 38A (PTHR23142:SF1)		Saccharomyces cerevisiae
YEAST|SGD=S000002282|UniProtKB=Q07551	YDL124W	NADPH-dependent alpha-keto amide reductase;YDL124W;ortholog	NADPH-DEPENDENT ALPHA-KETO AMIDE REDUCTASE (PTHR11732:SF461)	reductase(PC00198)	Saccharomyces cerevisiae
YEAST|SGD=S000001105|UniProtKB=P38787	PAN5	2-dehydropantoate 2-reductase;PAN5;ortholog	2-DEHYDROPANTOATE 2-REDUCTASE-RELATED (PTHR43765:SF2)		Saccharomyces cerevisiae
YEAST|SGD=S000004940|UniProtKB=Q04898	YMR321C	Putative uncharacterized protein YMR321C;YMR321C;ortholog	ZGC:172121 (PTHR46015:SF1)		Saccharomyces cerevisiae
YEAST|SGD=S000002400|UniProtKB=Q07738	YDL241W	Uncharacterized protein YDL241W;YDL241W;ortholog			Saccharomyces cerevisiae
YEAST|SGD=S000001828|UniProtKB=P43538	YFL066C	Y' element ATP-dependent helicase YFL066C;YFL066C;ortholog	ATP-DEPENDENT RNA HELICASE DDX58-RELATED (PTHR14074:SF16)		Saccharomyces cerevisiae
YEAST|SGD=S000000070|UniProtKB=P27616	ADE1	Phosphoribosylaminoimidazole-succinocarboxamide synthase;ADE1;ortholog	PHOSPHORIBOSYLAMINOIMIDAZOLE-SUCCINOCARBOXAMIDE SYNTHASE (PTHR43700:SF1)	ligase(PC00142)	Saccharomyces cerevisiae
YEAST|SGD=S000006138|UniProtKB=Q08965	BMS1	Ribosome biogenesis protein BMS1;BMS1;ortholog	RIBOSOME BIOGENESIS PROTEIN BMS1 HOMOLOG (PTHR12858:SF2)		Saccharomyces cerevisiae
YEAST|SGD=S000005707|UniProtKB=Q12446	LAS17	Proline-rich protein LAS17;LAS17;ortholog	MULTI SEX COMBS, ISOFORM A-RELATED (PTHR23202:SF27)	actin or actin-binding cytoskeletal protein(PC00041)	Saccharomyces cerevisiae
YEAST|SGD=S000005892|UniProtKB=Q08844	YOR365C	Uncharacterized membrane protein YOR365C;YOR365C;ortholog	FLAVIN CARRIER PROTEIN 2 (PTHR31145:SF2)		Saccharomyces cerevisiae
YEAST|SGD=S000002515|UniProtKB=P46944	GSG1	Trafficking protein particle complex III-specific subunit 85;TRS85;ortholog	TRAFFICKING PROTEIN PARTICLE COMPLEX SUBUNIT 8 (PTHR12975:SF6)		Saccharomyces cerevisiae
YEAST|SGD=S000000356|UniProtKB=P38282	SPP381	Pre-mRNA-splicing factor SPP381;SPP381;ortholog			Saccharomyces cerevisiae
YEAST|SGD=S000000187|UniProtKB=P38174	MAP2	Methionine aminopeptidase 2;MAP2;ortholog	METHIONINE AMINOPEPTIDASE 2 (PTHR45777:SF2)		Saccharomyces cerevisiae
YEAST|SGD=S000003350|UniProtKB=P0CX29	RPS23A	40S ribosomal protein S23-A;RPS23A;ortholog	40S RIBOSOMAL PROTEIN S23 (PTHR11652:SF14)	ribosomal protein(PC00202)	Saccharomyces cerevisiae
YEAST|SGD=S000000017|UniProtKB=P31380	FUN30	ATP-dependent helicase FUN30;FUN30;ortholog	SWI/SNF-RELATED MATRIX-ASSOCIATED ACTIN-DEPENDENT REGULATOR OF CHROMATIN SUBFAMILY A CONTAINING DEAD/H BOX 1 (PTHR10799:SF964)	DNA helicase(PC00011)	Saccharomyces cerevisiae
YEAST|SGD=S000000008|UniProtKB=P18409	MDM10	Mitochondrial distribution and morphology protein 10;MDM10;ortholog	MITOCHONDRIAL DISTRIBUTION AND MORPHOLOGY PROTEIN 10 (PTHR28035:SF1)		Saccharomyces cerevisiae
YEAST|SGD=S000003812|UniProtKB=P21375	OSM1	Fumarate reductase 2;OSM1;ortholog	FUMARATE REDUCTASE 1-RELATED (PTHR43400:SF8)	dehydrogenase(PC00092)	Saccharomyces cerevisiae
YEAST|SGD=S000001208|UniProtKB=P33334	PRP8	Pre-mRNA-splicing factor 8;PRP8;ortholog	PRE-MRNA-PROCESSING-SPLICING FACTOR 8 (PTHR11140:SF0)	RNA splicing factor(PC00148)	Saccharomyces cerevisiae
YEAST|SGD=S000002861|UniProtKB=Q04120	TSA2	Peroxiredoxin TSA2;TSA2;ortholog	AT16346P-RELATED (PTHR10681:SF128)	peroxidase(PC00180)	Saccharomyces cerevisiae
YEAST|SGD=S000000045|UniProtKB=P39723	SPC72	Spindle pole component SPC72;SPC72;ortholog			Saccharomyces cerevisiae
YEAST|SGD=S000003635|UniProtKB=P40955	CHS6	Chitin biosynthesis protein CHS6;CHS6;ortholog	CHITIN BIOSYNTHESIS PROTEIN CHS6-RELATED (PTHR31975:SF2)		Saccharomyces cerevisiae
YEAST|SGD=S000000139|UniProtKB=P38195	ECM13	Protein ECM13;ECM13;ortholog	PROTEIN ECM13 (PTHR36826:SF1)		Saccharomyces cerevisiae
YEAST|SGD=S000003550|UniProtKB=P47074	MAD3	Spindle assembly checkpoint component MAD3;MAD3;ortholog	BUB1 KINASE, ISOFORM A-RELATED (PTHR14030:SF4)	non-receptor serine/threonine protein kinase(PC00167)	Saccharomyces cerevisiae
YEAST|SGD=S000000364|UniProtKB=P00546	CDC28	Cyclin-dependent kinase 1;CDC28;ortholog	CYCLIN-DEPENDENT KINASE 2 (PTHR24056:SF254)	non-receptor serine/threonine protein kinase(PC00167)	Saccharomyces cerevisiae
YEAST|SGD=S000002483|UniProtKB=P38953	RAD55	DNA repair protein RAD55;RAD55;ortholog	DNA REPAIR PROTEIN RAD51 HOMOLOG 3 (PTHR46239:SF1)		Saccharomyces cerevisiae
YEAST|SGD=S000000191|UniProtKB=P38172	YBL095W	MIOREX complex component 3;MRX3;ortholog	MIOREX COMPLEX COMPONENT 3 (PTHR47260:SF4)		Saccharomyces cerevisiae
YEAST|SGD=S000000814|UniProtKB=P22141	PRE1	Proteasome subunit beta type-4;PRE1;ortholog	PROTEASOME SUBUNIT BETA TYPE-2 (PTHR11599:SF6)		Saccharomyces cerevisiae
YEAST|SGD=S000005521|UniProtKB=Q08322	YOL161C	Seripauperin-20;PAU20;ortholog	CELL WALL PROTEIN CWP1-RELATED (PTHR31002:SF34)		Saccharomyces cerevisiae
YEAST|SGD=S000005212|UniProtKB=P32487	LYP1	Lysine-specific permease;LYP1;ortholog	LYSINE-SPECIFIC PERMEASE (PTHR43341:SF19)	amino acid transporter(PC00046)	Saccharomyces cerevisiae
YEAST|SGD=S000006198|UniProtKB=Q08989	YPL277C	Uncharacterized protein YPL277C;YPL277C;ortholog	YALI0A21131P (PTHR35204:SF1)		Saccharomyces cerevisiae
YEAST|SGD=S000001199|UniProtKB=P38852	LIN1	Protein LIN1;LIN1;ortholog	CD2 ANTIGEN CYTOPLASMIC TAIL-BINDING PROTEIN 2 (PTHR13138:SF3)	RNA splicing factor(PC00148)	Saccharomyces cerevisiae
YEAST|SGD=S000001152|UniProtKB=P38819	ERP5	Protein ERP5;ERP5;ortholog	LP01981P-RELATED (PTHR22811:SF14)	vesicle coat protein(PC00235)	Saccharomyces cerevisiae
YEAST|SGD=S000003064|UniProtKB=P53147	TOS8	Homeobox protein TOS8;TOS8;ortholog	HOMEOBOX PROTEIN CUP9-RELATED (PTHR11850:SF299)	homeodomain transcription factor(PC00119)	Saccharomyces cerevisiae
YEAST|SGD=S000001269|UniProtKB=P40555	YIL007C	Probable 26S proteasome regulatory subunit p27;NAS2;ortholog	26S PROTEASOME NON-ATPASE REGULATORY SUBUNIT 9 (PTHR12651:SF1)	protease(PC00190)	Saccharomyces cerevisiae
YEAST|SGD=S000000861|UniProtKB=P40038	PCL6	PHO85 cyclin-6;PCL6;ortholog	PHO85 CYCLIN-6-RELATED (PTHR15615:SF94)		Saccharomyces cerevisiae
YEAST|SGD=S000003510|UniProtKB=P53333	CWC22	Pre-mRNA-splicing factor CWC22;CWC22;ortholog	PRE-MRNA-SPLICING FACTOR CWC22 HOMOLOG (PTHR18034:SF3)	RNA processing factor(PC00147)	Saccharomyces cerevisiae
YEAST|SGD=S000004558|UniProtKB=Q04500	UTP14	U3 small nucleolar RNA-associated protein 14;UTP14;ortholog	U3 SMALL NUCLEOLAR RNA-ASSOCIATED PROTEIN 14 HOMOLOG A-RELATED (PTHR14150:SF12)	RNA binding protein(PC00031)	Saccharomyces cerevisiae
YEAST|SGD=S000005024|UniProtKB=P53938	YNL080C	N-glycosylation protein EOS1;EOS1;ortholog	N-GLYCOSYLATION PROTEIN EOS1 (PTHR28147:SF1)		Saccharomyces cerevisiae
YEAST|SGD=S000002419|UniProtKB=P49626	RPL4B,RPL2B	60S ribosomal protein L4-B;RPL4B;ortholog	60S RIBOSOMAL PROTEIN L4 (PTHR19431:SF0)		Saccharomyces cerevisiae
YEAST|SGD=S000003108|UniProtKB=P53120	YGL140C	Uncharacterized membrane protein YGL140C;YGL140C;ortholog	AFR661WP (PTHR47804:SF4)		Saccharomyces cerevisiae
YEAST|SGD=S000002711|UniProtKB=Q06639	RSC3	Chromatin structure-remodeling complex protein RSC3;RSC3;ortholog	CHROMATIN STRUCTURE-REMODELING COMPLEX PROTEIN RSC3-RELATED (PTHR31069:SF21)		Saccharomyces cerevisiae
YEAST|SGD=S000003107|UniProtKB=P53121	YGL139W	Putative flavin carrier protein 3;FLC3;ortholog	FLAVIN CARRIER PROTEIN 1-RELATED (PTHR31145:SF4)		Saccharomyces cerevisiae
YEAST|SGD=S000000935|UniProtKB=P32598	GLC7	Serine/threonine-protein phosphatase PP1-2;GLC7;ortholog	SERINE/THREONINE-PROTEIN PHOSPHATASE-RELATED (PTHR11668:SF300)	protein phosphatase(PC00195)	Saccharomyces cerevisiae
YEAST|SGD=S000001758|UniProtKB=P28584	TRK2	Low-affinity potassium transport protein;TRK2;ortholog	HIGH-AFFINITY POTASSIUM TRANSPORT PROTEIN-RELATED (PTHR31064:SF26)		Saccharomyces cerevisiae
YEAST|SGD=S000006399|UniProtKB=Q06594	YPR195C	Uncharacterized protein YPR195C;YPR195C;ortholog			Saccharomyces cerevisiae
YEAST|SGD=S000004680|UniProtKB=Q04779	RCO1	Transcriptional regulatory protein RCO1;RCO1;ortholog	TRANSCRIPTIONAL REGULATORY PROTEIN RCO1 (PTHR47636:SF1)		Saccharomyces cerevisiae
YEAST|SGD=S000000544|UniProtKB=P25569	YCL039W	Glucose-induced degradation protein 7;GID7;ortholog	WD REPEAT-CONTAINING PROTEIN 26 (PTHR22838:SF0)		Saccharomyces cerevisiae
YEAST|SGD=S000005215|UniProtKB=P41832	BNI1	Protein BNI1;BNI1;ortholog	PROTEIN BNI1 (PTHR47102:SF2)		Saccharomyces cerevisiae
YEAST|SGD=S000001867|UniProtKB=P43570	GYP8	GTPase-activating protein GYP8;GYP8;ortholog	RE60063P (PTHR20913:SF7)	GTPase-activating protein(PC00257)	Saccharomyces cerevisiae
YEAST|SGD=S000001602|UniProtKB=P32341	VPH2	Vacuolar ATPase assembly integral membrane protein VPH2;VPH2;ortholog	TRANSMEMBRANE PROTEIN 199 (PTHR31394:SF1)		Saccharomyces cerevisiae
YEAST|SGD=S000004483|UniProtKB=P12887	UNG1	Uracil-DNA glycosylase;UNG1;ortholog	URACIL-DNA GLYCOSYLASE (PTHR11264:SF0)	DNA glycosylase(PC00010)	Saccharomyces cerevisiae
YEAST|SGD=S000003608|UniProtKB=P40359	YJL072C	DNA replication complex GINS protein PSF2;PSF2;ortholog	DNA REPLICATION COMPLEX GINS PROTEIN PSF2 (PTHR12772:SF0)	DNA binding protein(PC00009)	Saccharomyces cerevisiae
YEAST|SGD=S000000314|UniProtKB=P16661	ALG1	Chitobiosyldiphosphodolichol beta-mannosyltransferase;ALG1;ortholog	CHITOBIOSYLDIPHOSPHODOLICHOL BETA-MANNOSYLTRANSFERASE (PTHR13036:SF0)	glycosyltransferase(PC00111)	Saccharomyces cerevisiae
YEAST|SGD=S000004836|UniProtKB=P50102	UBP8	Ubiquitin carboxyl-terminal hydrolase 8;UBP8;ortholog	UBIQUITIN CARBOXYL-TERMINAL HYDROLASE 22 (PTHR21646:SF33)	cysteine protease(PC00081)	Saccharomyces cerevisiae
YEAST|SGD=S000003008|UniProtKB=P05373	HEM2	Delta-aminolevulinic acid dehydratase;HEM2;ortholog	DELTA-AMINOLEVULINIC ACID DEHYDRATASE (PTHR11458:SF0)	dehydratase(PC00091)	Saccharomyces cerevisiae
YEAST|SGD=S000002645|UniProtKB=P36519	MRPL7	54S ribosomal protein L7, mitochondrial;MRPL7;ortholog	54S RIBOSOMAL PROTEIN L7, MITOCHONDRIAL (PTHR11994:SF4)	ribosomal protein(PC00202)	Saccharomyces cerevisiae
YEAST|SGD=S000000860|UniProtKB=Q02771	PET117	Protein PET117, mitochondrial;PET117;ortholog	PROTEIN PET117 HOMOLOG, MITOCHONDRIAL (PTHR28163:SF1)		Saccharomyces cerevisiae
YEAST|SGD=S000004678|UniProtKB=Q04773	YMR074C	Uncharacterized protein YMR074C;YMR074C;ortholog	PROGRAMMED CELL DEATH PROTEIN 5 (PTHR10840:SF0)	protein-binding activity modulator(PC00095)	Saccharomyces cerevisiae
YEAST|SGD=S000002566|UniProtKB=P46674	SAC3	Nuclear mRNA export protein SAC3;SAC3;ortholog	GERMINAL-CENTER ASSOCIATED NUCLEAR PROTEIN (PTHR12436:SF3)	scaffold/adaptor protein(PC00226)	Saccharomyces cerevisiae
YEAST|SGD=S000000120|UniProtKB=P38205	NCL1	Multisite-specific tRNA:(cytosine-C(5))-methyltransferase;NCL1;ortholog	TRNA (CYTOSINE(34)-C(5))-METHYLTRANSFERASE (PTHR22808:SF1)	RNA methyltransferase(PC00033)	Saccharomyces cerevisiae
YEAST|SGD=S000002778|UniProtKB=Q06349	YDR370C	Decapping and exoribonuclease protein 1;DXO1;ortholog	DECAPPING AND EXORIBONUCLEASE PROTEIN 1 (PTHR12395:SF25)		Saccharomyces cerevisiae
YEAST|SGD=S000001082|UniProtKB=P38772	YHR040W	Box C/D snoRNA protein 1;BCD1;ortholog	BOX C/D SNORNA PROTEIN 1 (PTHR13483:SF3)		Saccharomyces cerevisiae
YEAST|SGD=S000003095|UniProtKB=P38633	SOH1	Mediator of RNA polymerase II transcription subunit 31;SOH1;ortholog	MEDIATOR OF RNA POLYMERASE II TRANSCRIPTION SUBUNIT 31 (PTHR13186:SF0)	general transcription factor(PC00259)	Saccharomyces cerevisiae
YEAST|SGD=S000006056|UniProtKB=Q03020	ISU1	Iron sulfur cluster assembly protein 1, mitochondrial;ISU1;ortholog	IRON-SULFUR CLUSTER ASSEMBLY ENZYME ISCU, MITOCHONDRIAL (PTHR10093:SF8)		Saccharomyces cerevisiae
YEAST|SGD=S000006436|UniProtKB=P56628	RPL22B	60S ribosomal protein L22-B;RPL22B;ortholog	60S RIBOSOMAL PROTEIN L22-RELATED (PTHR10064:SF0)	ribosomal protein(PC00202)	Saccharomyces cerevisiae
YEAST|SGD=S000001020|UniProtKB=P38739	WSC4	Cell wall integrity and stress response component 4;WSC4;ortholog	CELL WALL INTEGRITY AND STRESS RESPONSE COMPONENT 2-RELATED (PTHR15549:SF6)		Saccharomyces cerevisiae
YEAST|SGD=S000004063|UniProtKB=Q08003	YLR073C	Regulator of free ubiquitin chains 1;RFU1;ortholog	FI19924P1 (PTHR12947:SF4)	metalloprotease(PC00153)	Saccharomyces cerevisiae
YEAST|SGD=S000005724|UniProtKB=P38934	BFR1	Nuclear segregation protein BFR1;BFR1;ortholog	NUCLEAR SEGREGATION PROTEIN BFR1 (PTHR31027:SF2)		Saccharomyces cerevisiae
YEAST|SGD=S000000036|UniProtKB=P00549	CDC19	Pyruvate kinase 1;CDC19;ortholog	AT14039P-RELATED (PTHR11817:SF3)		Saccharomyces cerevisiae
YEAST|SGD=S000002470|UniProtKB=Q12156	YDR063W	Protein AIM7;AIM7;ortholog	GEO09696P1 (PTHR11249:SF2)	intercellular signal molecule(PC00207)	Saccharomyces cerevisiae
YEAST|SGD=S000001480|UniProtKB=P40585	YIR041W	Seripauperin-15;PAU15;ortholog	CELL WALL PROTEIN CWP1-RELATED (PTHR31002:SF34)		Saccharomyces cerevisiae
YEAST|SGD=S000005256|UniProtKB=P26754	RFA2	Replication factor A protein 2;RFA2;ortholog	REPLICATION PROTEIN A2 (PTHR13989:SF16)		Saccharomyces cerevisiae
YEAST|SGD=S000005517|UniProtKB=Q08295	YOL157C	Oligo-1,6-glucosidase IMA2;IMA2;ortholog	ALPHA-GLUCOSIDASE MAL12-RELATED (PTHR10357:SF206)	amylase(PC00048)	Saccharomyces cerevisiae
YEAST|SGD=S000000333|UniProtKB=P38271	OPY1	Protein OPY1;OPY1;ortholog			Saccharomyces cerevisiae
YEAST|SGD=S000004863|UniProtKB=Q04806	YMR251W	Glutathione S-transferase omega-like 3;GTO3;ortholog	GLUTATHIONE S-TRANSFERASE OMEGA-LIKE 1-RELATED (PTHR32419:SF6)	reductase(PC00198)	Saccharomyces cerevisiae
YEAST|SGD=S000001577|UniProtKB=P28321	YJU3	Monoglyceride lipase;YJU3;ortholog	MONOGLYCERIDE LIPASE (PTHR11614:SF169)	phospholipase(PC00186)	Saccharomyces cerevisiae
YEAST|SGD=S000001310|UniProtKB=P40527	NEO1	Probable phospholipid-transporting ATPase NEO1;NEO1;ortholog	PHOSPHOLIPID-TRANSPORTING ATPASE (PTHR24092:SF5)	primary active transporter(PC00068)	Saccharomyces cerevisiae
YEAST|SGD=S000002920|UniProtKB=Q04406	EMI1	Early meiotic induction protein 1;EMI1;ortholog	UPF0545 PROTEIN C22ORF39 (PTHR28052:SF1)		Saccharomyces cerevisiae
YEAST|SGD=S000003141|UniProtKB=P22147	KEM1	5'-3' exoribonuclease 1;XRN1;ortholog	5'-3' EXORIBONUCLEASE 1 (PTHR12341:SF7)	exoribonuclease(PC00099)	Saccharomyces cerevisiae
YEAST|SGD=S000004639|UniProtKB=P23748	MIH1	M-phase inducer phosphatase;MIH1;ortholog	CDC25-LIKE PROTEIN PHOSPHATASE TWINE-RELATED (PTHR10828:SF17)	protein phosphatase(PC00195)	Saccharomyces cerevisiae
YEAST|SGD=S000006154|UniProtKB=Q12143	NSL1	Kinetochore-associated protein NSL1;NSL1;ortholog	KINETOCHORE-ASSOCIATED PROTEIN NSL1 HOMOLOG (PTHR31749:SF3)		Saccharomyces cerevisiae
YEAST|SGD=S000004135|UniProtKB=Q12530	YLR145W	Ribonuclease MRP protein subunit RMP1;RMP1;ortholog	RIBONUCLEASE MRP PROTEIN SUBUNIT RMP1 (PTHR37792:SF1)		Saccharomyces cerevisiae
YEAST|SGD=S000000094|UniProtKB=P35842	PHO11	Acid phosphatase PHO11;PHO11;ortholog	ACID PHOSPHATASE PHO11-RELATED (PTHR20963:SF18)		Saccharomyces cerevisiae
YEAST|SGD=S000000974|UniProtKB=P32639	BRR2	Pre-mRNA-splicing helicase BRR2;BRR2;ortholog	U5 SMALL NUCLEAR RIBONUCLEOPROTEIN 200 KDA HELICASE (PTHR24075:SF5)	scaffold/adaptor protein(PC00226)	Saccharomyces cerevisiae
YEAST|SGD=S000000154|UniProtKB=P34223	SHP1	UBX domain-containing protein 1;SHP1;ortholog	GH01724P (PTHR23333:SF20)	protein-binding activity modulator(PC00095)	Saccharomyces cerevisiae
YEAST|SGD=S000005136|UniProtKB=P08004	CHS1	Chitin synthase 1;CHS1;ortholog	CHITIN SYNTHASE 1 (PTHR22914:SF9)	transferase(PC00220)	Saccharomyces cerevisiae
YEAST|SGD=S000005564|UniProtKB=P32480	HIR2	Protein HIR2;HIR2;ortholog	PROTEIN HIR2 (PTHR13831:SF1)	chromatin/chromatin-binding, or -regulatory protein(PC00077)	Saccharomyces cerevisiae
YEAST|SGD=S000000224|UniProtKB=P04385	GAL1	Galactokinase;GAL1;ortholog	N-ACETYLGALACTOSAMINE KINASE (PTHR10457:SF7)	carbohydrate kinase(PC00065)	Saccharomyces cerevisiae
YEAST|SGD=S000000884|UniProtKB=P40055	UTP7	U3 small nucleolar RNA-associated protein 7;UTP7;ortholog	WD REPEAT-CONTAINING PROTEIN 46 (PTHR14085:SF3)		Saccharomyces cerevisiae
YEAST|SGD=S000004834|UniProtKB=Q04991	YMR221C	Protein FMP42;FMP42;ortholog	PROTEIN FMP42 (PTHR20772:SF2)		Saccharomyces cerevisiae
YEAST|SGD=S000001157|UniProtKB=P38823	YHR115C	E3 ubiquitin-protein ligase DMA1;DMA1;ortholog	E3 UBIQUITIN-PROTEIN LIGASE RNF8 (PTHR15067:SF4)		Saccharomyces cerevisiae
YEAST|SGD=S000000560|UniProtKB=P25583	KAR4	Karyogamy protein KAR4;KAR4;ortholog	N6-ADENOSINE-METHYLTRANSFERASE NON-CATALYTIC SUBUNIT (PTHR13107:SF0)	RNA processing factor(PC00147)	Saccharomyces cerevisiae
YEAST|SGD=S000002750|UniProtKB=P39004	HXT7	High-affinity hexose transporter HXT7;HXT7;ortholog	GALACTOSE TRANSPORTER-RELATED (PTHR48022:SF75)		Saccharomyces cerevisiae
YEAST|SGD=S000002696|UniProtKB=Q05541	YDR288W	Non-structural maintenance of chromosome element 3;NSE3;ortholog	MAGE PROTEIN (PTHR11736:SF14)	scaffold/adaptor protein(PC00226)	Saccharomyces cerevisiae
YEAST|SGD=S000000222|UniProtKB=P08431	GAL7	Galactose-1-phosphate uridylyltransferase;GAL7;ortholog	GALACTOSE-1-PHOSPHATE URIDYLYLTRANSFERASE (PTHR11943:SF1)	nucleotidyltransferase(PC00174)	Saccharomyces cerevisiae
YEAST|SGD=S000000210|UniProtKB=P38067	UGA2	Succinate-semialdehyde dehydrogenase [NADP(+)];UGA2;ortholog	SUCCINATE-SEMIALDEHYDE DEHYDROGENASE, MITOCHONDRIAL (PTHR43353:SF5)	dehydrogenase(PC00092)	Saccharomyces cerevisiae
YEAST|SGD=S000002445|UniProtKB=Q12691	ENA5	Sodium transport ATPase 5;ENA5;ortholog	SODIUM TRANSPORT ATPASE 1-RELATED (PTHR42861:SF14)	primary active transporter(PC00068)	Saccharomyces cerevisiae
YEAST|SGD=S000006075|UniProtKB=P07267	PEP4	Saccharopepsin;PEP4;ortholog important for protein turnover after oxidative damage	BETA-SITE APP-CLEAVING ENZYME, ISOFORM A-RELATED (PTHR47966:SF51)		Saccharomyces cerevisiae
YEAST|SGD=S000000449|UniProtKB=P38144	ISW1	ISWI chromatin-remodeling complex ATPase ISW1;ISW1;ortholog	ISWI CHROMATIN-REMODELING COMPLEX ATPASE ISW1 (PTHR10799:SF856)	DNA helicase(PC00011)	Saccharomyces cerevisiae
YEAST|SGD=S000001435|UniProtKB=P40438	VTH1	VPS10 homolog 1;VTH1;ortholog	VPS10 HOMOLOG 1-RELATED (PTHR12106:SF27)	membrane traffic protein(PC00150)	Saccharomyces cerevisiae
YEAST|SGD=S000003038|UniProtKB=P27999	RPB9	DNA-directed RNA polymerase II subunit RPB9;RPB9;ortholog	DNA-DIRECTED RNA POLYMERASE II SUBUNIT RPB9 (PTHR11239:SF1)		Saccharomyces cerevisiae
YEAST|SGD=S000003684|UniProtKB=P47006	RPA34	DNA-directed RNA polymerase I subunit RPA34;RPA34;ortholog			Saccharomyces cerevisiae
YEAST|SGD=S000001722|UniProtKB=P36018	YPT52	GTP-binding protein YPT52;YPT52;ortholog	DRAB5 (PTHR24073:SF858)		Saccharomyces cerevisiae
YEAST|SGD=S000001055|UniProtKB=P07347	ARD1	N-terminal acetyltransferase A complex catalytic subunit ARD1;ARD1;ortholog	N(ALPHA)-ACETYLTRANSFERASE 10, NATA CATALYTIC SUBUNIT (PTHR23091:SF4)	acetyltransferase(PC00038)	Saccharomyces cerevisiae
YEAST|SGD=S000004300|UniProtKB=Q06704	IMH1	Golgin IMH1;IMH1;ortholog	GOLGIN IMH1 (PTHR43939:SF30)		Saccharomyces cerevisiae
YEAST|SGD=S000001625|UniProtKB=P35719	MRP8	Uncharacterized protein MRP8;MRP8;ortholog			Saccharomyces cerevisiae
YEAST|SGD=S000000211|UniProtKB=P38213	YBR007C	Protein DSF2;DSF2;ortholog	PROTEIN DSF2 (PTHR43628:SF8)		Saccharomyces cerevisiae
YEAST|SGD=S000003088|UniProtKB=P53131	PRP43	Pre-mRNA-splicing factor ATP-dependent RNA helicase PRP43;PRP43;ortholog	DEAH-BOX HELICASE 15, ISOFORM A (PTHR18934:SF109)	RNA helicase(PC00032)	Saccharomyces cerevisiae
YEAST|SGD=S000002327|UniProtKB=P32771	SFA1	S-(hydroxymethyl)glutathione dehydrogenase;SFA1;ortholog	ALCOHOL DEHYDROGENASE CLASS-3 (PTHR43880:SF12)	dehydrogenase(PC00092)	Saccharomyces cerevisiae
YEAST|SGD=S000003882|UniProtKB=P00830	ATP2	ATP synthase subunit beta, mitochondrial;ATP2;ortholog	ATP SYNTHASE SUBUNIT BETA, MITOCHONDRIAL (PTHR15184:SF58)	ATP synthase(PC00002)	Saccharomyces cerevisiae
YEAST|SGD=S000000453|UniProtKB=P32449	ARO4	Phospho-2-dehydro-3-deoxyheptonate aldolase, tyrosine-inhibited;ARO4;ortholog	PHOSPHO-2-DEHYDRO-3-DEOXYHEPTONATE ALDOLASE, TYROSINE-INHIBITED (PTHR21225:SF0)		Saccharomyces cerevisiae
YEAST|SGD=S000002609|UniProtKB=Q03954	SPC19	DASH complex subunit SPC19;SPC19;ortholog	DASH COMPLEX SUBUNIT SPC19 (PTHR28262:SF1)		Saccharomyces cerevisiae
YEAST|SGD=S000001777|UniProtKB=P36150	MET1	Uroporphyrinogen-III C-methyltransferase;MET1;ortholog	UROPORPHYRINOGEN-III C-METHYLTRANSFERASE (PTHR45790:SF6)	methyltransferase(PC00155)	Saccharomyces cerevisiae
YEAST|SGD=S000000297|UniProtKB=P00635	PHO5	Repressible acid phosphatase;PHO5;ortholog	ACID PHOSPHATASE PHO11-RELATED (PTHR20963:SF18)		Saccharomyces cerevisiae
YEAST|SGD=S000004283|UniProtKB=P39742	SEC72	Translocation protein SEC72;SEC72;ortholog			Saccharomyces cerevisiae
YEAST|SGD=S000001692|UniProtKB=P12866	STE6	Alpha-factor-transporting ATPase;STE6;ortholog	ALPHA-FACTOR-TRANSPORTING ATPASE (PTHR24223:SF372)	ATP-binding cassette (ABC) transporter(PC00003)	Saccharomyces cerevisiae
YEAST|SGD=S000006326|UniProtKB=P40851	AXL1	Putative protease AXL1;AXL1;ortholog	UBIQUINOL-CYTOCHROME C OXIDOREDUCTASE COMPLEX (PTHR43016:SF12)	metalloprotease(PC00153)	Saccharomyces cerevisiae
YEAST|SGD=S000001223|UniProtKB=P38868	YHR180W	Uncharacterized protein YHR180W;YHR180W;ortholog			Saccharomyces cerevisiae
YEAST|SGD=S000001162|UniProtKB=P25846	MSH1	DNA mismatch repair protein MSH1, mitochondrial;MSH1;ortholog	DNA MISMATCH REPAIR PROTEIN MSH1, MITOCHONDRIAL (PTHR11361:SF130)	DNA binding protein(PC00009)	Saccharomyces cerevisiae
YEAST|SGD=S000003715|UniProtKB=P46988	PFD1	Prefoldin subunit 1;PFD1;ortholog	PREFOLDIN SUBUNIT 1 (PTHR20903:SF0)	chaperone(PC00072)	Saccharomyces cerevisiae
YEAST|SGD=S000001841|UniProtKB=P43550	DAK2	Dihydroxyacetone kinase 2;DAK2;ortholog	TRIOKINASE/FMN CYCLASE (PTHR28629:SF4)		Saccharomyces cerevisiae
YEAST|SGD=S000002581|UniProtKB=Q03973	HMO1	High mobility group protein 1;HMO1;ortholog	HIGH MOBILITY GROUP PROTEIN 1 (PTHR48112:SF24)		Saccharomyces cerevisiae
YEAST|SGD=S000003298|UniProtKB=P53242	YGR066C	Uncharacterized protein YGR066C;YGR066C;ortholog	VACUOLAR IMPORT AND DEGRADATION PROTEIN 24 (PTHR14534:SF3)		Saccharomyces cerevisiae
YEAST|SGD=S000003215|UniProtKB=P53063	RAI1	Decapping nuclease RAI1;RAI1;ortholog	DECAPPING AND EXORIBONUCLEASE PROTEIN (PTHR12395:SF9)		Saccharomyces cerevisiae
YEAST|SGD=S000001190|UniProtKB=P32904	MRPL6	54S ribosomal protein L6, mitochondrial;MRPL6;ortholog	REPLICATION FACTOR C SUBUNIT 1 (PTHR11655:SF14)	ribosomal protein(PC00202)	Saccharomyces cerevisiae
YEAST|SGD=S000003739|UniProtKB=P32524	PRP21	Pre-mRNA-splicing factor PRP21;PRP21;ortholog	SPLICING FACTOR 3A SUBUNIT 1 (PTHR15316:SF1)	RNA splicing factor(PC00148)	Saccharomyces cerevisiae
YEAST|SGD=S000003544|UniProtKB=P47080	YJL007C	Uncharacterized protein YJL007C;YJL007C;ortholog			Saccharomyces cerevisiae
YEAST|SGD=S000001953|UniProtKB=P43625	YFR057W	Uncharacterized protein YFR057W;YFR057W;ortholog			Saccharomyces cerevisiae
YEAST|SGD=S000005922|UniProtKB=Q12341	HAT1	Histone acetyltransferase type B catalytic subunit;HAT1;ortholog	HISTONE ACETYLTRANSFERASE TYPE B CATALYTIC SUBUNIT (PTHR12046:SF0)	histone modifying enzyme(PC00261)	Saccharomyces cerevisiae
YEAST|SGD=S000001929|UniProtKB=P00127	QCR6	Cytochrome b-c1 complex subunit 6;QCR6;ortholog Ubiquinol-cytochrome-c reductase subunit of mitochondrial respiratory chain complex III; involved in aerobic respiration and mitochondrial electron transport; localizes to mitochondrial intermembrane space	CYTOCHROME B-C1 COMPLEX SUBUNIT 6, MITOCHONDRIAL (PTHR15336:SF0)	reductase(PC00198)	Saccharomyces cerevisiae
YEAST|SGD=S000001193|UniProtKB=P38848	YHR150W	Peroxisomal membrane protein PEX28;PEX28;ortholog	PEROXISOMAL MEMBRANE PROTEIN PEX28 (PTHR28304:SF1)		Saccharomyces cerevisiae
YEAST|SGD=S000001839|UniProtKB=P43548	AGP3	General amino acid permease AGP3;AGP3;ortholog	GENERAL AMINO ACID PERMEASE AGP3 (PTHR43341:SF26)	amino acid transporter(PC00046)	Saccharomyces cerevisiae
YEAST|SGD=S000001545|UniProtKB=P33749	MSN4	Zinc finger protein MSN4;MSN4;ortholog Sequence-specific DNA-binding transcription factor involved in the regulation of transcription in response to a wide variety of stresses; shuttles between nucleus and cytoplasm	ZINC FINGER PROTEIN MSN2-RELATED (PTHR14596:SF68)		Saccharomyces cerevisiae
YEAST|SGD=S000000184|UniProtKB=P38110	TEL1	Serine/threonine-protein kinase TEL1;TEL1;ortholog	SERINE-PROTEIN KINASE ATM (PTHR11139:SF72)	non-receptor serine/threonine protein kinase(PC00167)	Saccharomyces cerevisiae
YEAST|SGD=S000004486|UniProtKB=P02407	RPS17A	40S ribosomal protein S17-A;RPS17A;ortholog	40S RIBOSOMAL PROTEIN S17 (PTHR10732:SF0)	ribosomal protein(PC00202)	Saccharomyces cerevisiae
YEAST|SGD=S000000019|UniProtKB=P31384	CCR4	Glucose-repressible alcohol dehydrogenase transcriptional effector;CCR4;ortholog	LD39302P (PTHR12121:SF34)	mRNA polyadenylation factor(PC00146)	Saccharomyces cerevisiae
YEAST|SGD=S000000451|UniProtKB=P38333	ENP1	Essential nuclear protein 1;ENP1;ortholog	BYSTIN (PTHR12821:SF0)		Saccharomyces cerevisiae
YEAST|SGD=S000004748|UniProtKB=P40210	YMR140W	Protein SIP5;SIP5;ortholog	PROTEIN SIP5 (PTHR31315:SF1)		Saccharomyces cerevisiae
YEAST|SGD=S000001905|UniProtKB=P43535	GCN20	Protein GCN20;GCN20;ortholog	ATP-BINDING CASSETTE SUB-FAMILY F MEMBER 3 (PTHR19211:SF45)	translation elongation factor(PC00222)	Saccharomyces cerevisiae
YEAST|SGD=S000006191|UniProtKB=P33311	SSH1	ATP-dependent permease MDL2, mitochondrial;MDL2;ortholog	ATP-DEPENDENT PERMEASE MDL2, MITOCHONDRIAL (PTHR43394:SF2)		Saccharomyces cerevisiae
YEAST|SGD=S000002998|UniProtKB=P14120	RPL30,RPL32	60S ribosomal protein L30;RPL30;ortholog	60S RIBOSOMAL PROTEIN L30 (PTHR11449:SF1)	ribosomal protein(PC00202)	Saccharomyces cerevisiae
YEAST|SGD=S000000969|UniProtKB=P33306	BCK2	Protein BCK2;BCK2;ortholog			Saccharomyces cerevisiae
YEAST|SGD=S000002377|UniProtKB=Q07629	YDL218W	Uncharacterized membrane protein YDL218W;YDL218W;ortholog	MRV2P (PTHR37451:SF1)		Saccharomyces cerevisiae
YEAST|SGD=S000000909|UniProtKB=P40066	GLE2	Nucleoporin GLE2;GLE2;ortholog	MRNA EXPORT FACTOR (PTHR10971:SF11)	RNA binding protein(PC00031)	Saccharomyces cerevisiae
YEAST|SGD=S000001443|UniProtKB=P40564	DJP1	DnaJ-like protein 1;DJP1;ortholog	DNAJ-LIKE PROTEIN 1 (PTHR45006:SF1)		Saccharomyces cerevisiae
YEAST|SGD=S000001613|UniProtKB=P36068	SHE2	SWI5-dependent HO expression protein 2;SHE2;ortholog			Saccharomyces cerevisiae
YEAST|SGD=S000004305|UniProtKB=Q06160	SPH1	Protein SPH1;SPH1;ortholog	PROTEIN SPA2-RELATED (PTHR21601:SF0)		Saccharomyces cerevisiae
YEAST|SGD=S000002938|UniProtKB=P22108	APA2	Diadenosine 5',5'''-P1,P4-tetraphosphate phosphorylase 2;APA2;ortholog	DIADENOSINE 5',5'''-P1,P4-TETRAPHOSPHATE PHOSPHORYLASE 2-RELATED (PTHR42746:SF2)	transferase(PC00220)	Saccharomyces cerevisiae
YEAST|SGD=S000000115|UniProtKB=P38207	APN2	DNA-(apurinic or apyrimidinic site) lyase 2;APN2;ortholog	DNA-(APURINIC OR APYRIMIDINIC SITE) LYASE 2 (PTHR22748:SF4)		Saccharomyces cerevisiae
YEAST|SGD=S000002946|UniProtKB=P33751	PAD1	Flavin prenyltransferase PAD1, mitochondrial;PAD1;ortholog	FLAVIN PRENYLTRANSFERASE PAD1, MITOCHONDRIAL (PTHR43374:SF1)	transferase(PC00220)	Saccharomyces cerevisiae
YEAST|SGD=S000002647|UniProtKB=Q03780	YDR239C	Uncharacterized protein YDR239C;YDR239C;ortholog			Saccharomyces cerevisiae
YEAST|SGD=S000000341|UniProtKB=P38276	YBR137W	UPF0303 protein YBR137W;YBR137W;ortholog	UPF0303 PROTEIN YBR137W (PTHR28255:SF1)		Saccharomyces cerevisiae
YEAST|SGD=S000002299|UniProtKB=P04050	RPO21	DNA-directed RNA polymerase II subunit RPB1;RPO21;ortholog	DNA-DIRECTED RNA POLYMERASE II SUBUNIT RPB1 (PTHR19376:SF37)	DNA-directed RNA polymerase(PC00019)	Saccharomyces cerevisiae
YEAST|SGD=S000006348|UniProtKB=Q06512	UTP19	Nucleolar complex protein 4;NOC4;ortholog	NUCLEOLAR COMPLEX PROTEIN 4 HOMOLOG (PTHR12455:SF0)	RNA binding protein(PC00031)	Saccharomyces cerevisiae
YEAST|SGD=S000002265|UniProtKB=P40990	MSS2	Protein MSS2, mitochondrial;MSS2;ortholog			Saccharomyces cerevisiae
YEAST|SGD=S000001434|UniProtKB=P0CW40	YIL172C	Oligo-1,6-glucosidase IMA3;IMA3;ortholog	ALPHA-GLUCOSIDASE MAL12-RELATED (PTHR10357:SF206)	amylase(PC00048)	Saccharomyces cerevisiae
YEAST|SGD=S000003090|UniProtKB=P32505	NAB2	Nuclear polyadenylated RNA-binding protein NAB2;NAB2;ortholog	ZINC FINGER CCCH DOMAIN-CONTAINING PROTEIN 14 (PTHR14738:SF29)		Saccharomyces cerevisiae
YEAST|SGD=S000003050|UniProtKB=P53155	YGL082W	Uncharacterized protein YGL082W;YGL082W;ortholog	UBIQUITIN CARBOXYL-TERMINAL HYDROLASE MIY1 (PTHR18063:SF6)		Saccharomyces cerevisiae
YEAST|SGD=S000000215|UniProtKB=P00817	IPP1	Inorganic pyrophosphatase;IPP1;ortholog	INORGANIC PYROPHOSPHATASE (PTHR10286:SF3)	pyrophosphatase(PC00196)	Saccharomyces cerevisiae
YEAST|SGD=S000002498|UniProtKB=Q03195	RLI1	Translation initiation factor RLI1;RLI1;ortholog	ATP-BINDING CASSETTE SUB-FAMILY E MEMBER 1 (PTHR19248:SF16)		Saccharomyces cerevisiae
YEAST|SGD=S000005748|UniProtKB=Q99297	ODC2	Mitochondrial 2-oxodicarboxylate carrier 2;ODC2;ortholog	MITOCHONDRIAL 2-OXODICARBOXYLATE CARRIER 1-RELATED (PTHR45678:SF1)		Saccharomyces cerevisiae
YEAST|SGD=S000005663|UniProtKB=Q12212	SIA1	Protein SIA1;SIA1;ortholog	PHOSPHATASE DCR2-RELATED (PTHR32440:SF0)		Saccharomyces cerevisiae
YEAST|SGD=S000003345|UniProtKB=P53267	DAM1	DASH complex subunit DAM1;DAM1;ortholog	DASH COMPLEX SUBUNIT DAM1 (PTHR28113:SF1)		Saccharomyces cerevisiae
YEAST|SGD=S000003807|UniProtKB=P47112	TAH11	Cell division cycle protein CDT1;TAH11;ortholog			Saccharomyces cerevisiae
YEAST|SGD=S000000064|UniProtKB=P39706	SWD1	COMPASS component SWD1;SWD1;ortholog	RETINOBLASTOMA-BINDING PROTEIN 5 (PTHR44040:SF1)		Saccharomyces cerevisiae
YEAST|SGD=S000001407|UniProtKB=P40459	PAN6	Pantoate--beta-alanine ligase;PAN6;ortholog	PANTOATE--BETA-ALANINE LIGASE (PTHR21299:SF1)	kinase(PC00137);ligase(PC00142)	Saccharomyces cerevisiae
YEAST|SGD=S000003754|UniProtKB=P40892	YJL218W	Putative acetyltransferase YJL218W;YJL218W;ortholog	ACETYLTRANSFERASE YJL218W-RELATED (PTHR43017:SF1)	acetyltransferase(PC00038)	Saccharomyces cerevisiae
YEAST|SGD=S000002842|UniProtKB=Q04080	GPI17	GPI transamidase component GPI17;GPI17;ortholog	GPI TRANSAMIDASE COMPONENT PIG-S (PTHR21072:SF13)		Saccharomyces cerevisiae
YEAST|SGD=S000003957|UniProtKB=Q07844	YLL034C	Ribosome biogenesis ATPase RIX7;RIX7;ortholog	NUCLEAR VALOSIN-CONTAINING PROTEIN-LIKE (PTHR23077:SF156)		Saccharomyces cerevisiae
YEAST|SGD=S000002587|UniProtKB=Q03983	YDR179W-A	Uncharacterized protein YDR179W-A;YDR179W-A;ortholog			Saccharomyces cerevisiae
YEAST|SGD=S000001008|UniProtKB=P33413	DUR3	Urea active transporter;DUR3;ortholog	UREA ACTIVE TRANSPORTER (PTHR46154:SF4)		Saccharomyces cerevisiae
YEAST|SGD=S000003023|UniProtKB=P21147	OLE1	Acyl-CoA desaturase 1;OLE1;ortholog	RE43130P (PTHR11351:SF31)		Saccharomyces cerevisiae
YEAST|SGD=S000003279|UniProtKB=P33339	TFC4	Transcription factor tau 131 kDa subunit;TFC4;ortholog	GENERAL TRANSCRIPTION FACTOR 3C POLYPEPTIDE 3 (PTHR23082:SF0)	general transcription factor(PC00259)	Saccharomyces cerevisiae
YEAST|SGD=S000002397|UniProtKB=Q07729	YDL238C	Probable guanine deaminase;GUD1;ortholog	GUANINE DEAMINASE-RELATED (PTHR11271:SF47)	deaminase(PC00088)	Saccharomyces cerevisiae
YEAST|SGD=S000000598|UniProtKB=P08679	CIT2	Citrate synthase, peroxisomal;CIT2;ortholog	CITRATE SYNTHASE, MITOCHONDRIAL (PTHR11739:SF8)	transferase(PC00220)	Saccharomyces cerevisiae
YEAST|SGD=S000002757|UniProtKB=Q06325	YPS7	Aspartic proteinase yapsin-7;YPS7;ortholog	ASPARTIC PROTEINASE YAPSIN-7 (PTHR47965:SF12)		Saccharomyces cerevisiae
YEAST|SGD=S000003480|UniProtKB=P53315	SOL4	6-phosphogluconolactonase 4;SOL4;ortholog 6-phosphogluconolactonase; protein abundance increases in response to DNA replication stress; 6-phosphogluconolactonase involved in oxidative branch of pentose-phosphate shunt;	6-PHOSPHOGLUCONOLACTONASE (PTHR11054:SF0)	hydrolase(PC00121)	Saccharomyces cerevisiae
YEAST|SGD=S000000357|UniProtKB=P33312	RIB7	2,5-diamino-6-ribosylamino-4(3H)-pyrimidinone 5'-phosphate reductase;RIB7;ortholog	2,5-DIAMINO-6-RIBOSYLAMINO-4(3H)-PYRIMIDINONE 5'-PHOSPHATE REDUCTASE (PTHR38011:SF7)		Saccharomyces cerevisiae
YEAST|SGD=S000003288|UniProtKB=P53236	RSC1	Chromatin structure-remodeling complex subunit RSC1;RSC1;ortholog	POLYBROMO (PTHR16062:SF19)		Saccharomyces cerevisiae
YEAST|SGD=S000000001|UniProtKB=P34111	TFC3	Transcription factor tau 138 kDa subunit;TFC3;ortholog	GENERAL TRANSCRIPTION FACTOR 3C POLYPEPTIDE 1 (PTHR15180:SF1)		Saccharomyces cerevisiae
YEAST|SGD=S000001104|UniProtKB=P38786	RPP1	Ribonuclease P/MRP protein subunit RPP1;RPP1;ortholog	RIBONUCLEASE P PROTEIN SUBUNIT P30 (PTHR13031:SF0)	endoribonuclease(PC00094)	Saccharomyces cerevisiae
YEAST|SGD=S000007280|UniProtKB=Q9ZZW1	Q0182	Putative uncharacterized protein Q0182, mitochondrial;Q0182;ortholog			Saccharomyces cerevisiae
YEAST|SGD=S000001761|UniProtKB=P23501	YSR3	Dihydrosphingosine 1-phosphate phosphatase YSR3;YSR3;ortholog	DIHYDROSPHINGOSINE 1-PHOSPHATE PHOSPHATASE LCB3-RELATED (PTHR14969:SF28)	phosphatase(PC00181)	Saccharomyces cerevisiae
YEAST|SGD=S000000463|UniProtKB=P38338	YBR259W	Uncharacterized protein YBR259W;YBR259W;ortholog			Saccharomyces cerevisiae
YEAST|SGD=S000003102|UniProtKB=P53124	PCL10	PHO85 cyclin-10;PCL10;ortholog	PHO85 CYCLIN-10-RELATED (PTHR15615:SF32)		Saccharomyces cerevisiae
YEAST|SGD=S000003757|UniProtKB=P0CW41	YIL172C,FSP2	Oligo-1,6-glucosidase IMA4;IMA4;ortholog	ALPHA-GLUCOSIDASE MAL12-RELATED (PTHR10357:SF206)	amylase(PC00048)	Saccharomyces cerevisiae
YEAST|SGD=S000004901|UniProtKB=P49955	HSH155	U2 snRNP component HSH155;HSH155;ortholog	SPLICING FACTOR 3B SUBUNIT 1 (PTHR12097:SF0)	RNA splicing factor(PC00148)	Saccharomyces cerevisiae
YEAST|SGD=S000002183|UniProtKB=Q12100	YDL025C	Probable serine/threonine-protein kinase RTK1;RTK1;ortholog	SERINE/THREONINE-PROTEIN KINASE RTK1-RELATED (PTHR24343:SF389)	non-receptor serine/threonine protein kinase(PC00167)	Saccharomyces cerevisiae
YEAST|SGD=S000004251|UniProtKB=O13549	VPS63	Uncharacterized protein VPS63;VPS63;ortholog			Saccharomyces cerevisiae
YEAST|SGD=S000000305|UniProtKB=P38260	YBR101C	Hsp70 nucleotide exchange factor FES1;FES1;ortholog	HSP70-BINDING PROTEIN 1 (PTHR19316:SF18)		Saccharomyces cerevisiae
YEAST|SGD=S000000441|UniProtKB=P21372	PRP5	Pre-mRNA-processing ATP-dependent RNA helicase PRP5;PRP5;ortholog	ATP-DEPENDENT RNA HELICASE DDX46-RELATED (PTHR24031:SF25)		Saccharomyces cerevisiae
YEAST|SGD=S000001100|UniProtKB=P38782	MED6	Mediator of RNA polymerase II transcription subunit 6;MED6;ortholog	MEDIATOR OF RNA POLYMERASE II TRANSCRIPTION SUBUNIT 6 (PTHR13104:SF0)	transcription cofactor(PC00217)	Saccharomyces cerevisiae
YEAST|SGD=S000002707|UniProtKB=Q06631	BFR2	Protein BFR2;BFR2;ortholog	PROTEIN AATF (PTHR15565:SF0)	chromatin/chromatin-binding, or -regulatory protein(PC00077)	Saccharomyces cerevisiae
YEAST|SGD=S000005568|UniProtKB=Q08412	CUE5	Ubiquitin-binding protein CUE5;CUE5;ortholog	TOLL-INTERACTING PROTEIN (PTHR16461:SF5)		Saccharomyces cerevisiae
YEAST|SGD=S000002157|UniProtKB=P11633	NHP6B	Non-histone chromosomal protein 6B;NHP6B;ortholog	HIGH MOBILITY GROUP PROTEIN DSP1 (PTHR48112:SF22)		Saccharomyces cerevisiae
YEAST|SGD=S000000802|UniProtKB=P39971	YEL076C	Uncharacterized protein YEL076C;YEL076C;ortholog	SUBFAMILY NOT NAMED (PTHR31583:SF2)		Saccharomyces cerevisiae
YEAST|SGD=S000000966|UniProtKB=P32657	CHD1	Chromo domain-containing protein 1;CHD1;ortholog	CHROMODOMAIN-HELICASE-DNA-BINDING PROTEIN 1 (PTHR45623:SF14)		Saccharomyces cerevisiae
YEAST|SGD=S000006316|UniProtKB=Q06106	MRD1	Multiple RNA-binding domain-containing protein 1;MRD1;ortholog	FI21236P1 (PTHR23003:SF3)	RNA splicing factor(PC00148)	Saccharomyces cerevisiae
YEAST|SGD=S000006134|UniProtKB=Q08963	LEA1	U2 small nuclear ribonucleoprotein A';LEA1;ortholog	U2 SMALL NUCLEAR RIBONUCLEOPROTEIN A' (PTHR10552:SF6)	RNA splicing factor(PC00148)	Saccharomyces cerevisiae
YEAST|SGD=S000005908|UniProtKB=Q08905	FRE3	Ferric reductase transmembrane component 3;FRE3;ortholog	FERRIC REDUCTASE TRANSMEMBRANE COMPONENT 3-RELATED (PTHR32361:SF9)	oxidoreductase(PC00176)	Saccharomyces cerevisiae
YEAST|SGD=S000000023|UniProtKB=P10962	MAK16	Protein MAK16;MAK16;ortholog	PROTEIN MAK16 HOMOLOG (PTHR23405:SF4)		Saccharomyces cerevisiae
YEAST|SGD=S000000046|UniProtKB=P39722	YAL048C	Mitochondrial Rho GTPase 1;GEM1;ortholog	MITOCHONDRIAL RHO GTPASE (PTHR24072:SF73)	small GTPase(PC00208)	Saccharomyces cerevisiae
YEAST|SGD=S000002370|UniProtKB=Q12121	YDL211C	Uncharacterized protein YDL211C;YDL211C;ortholog			Saccharomyces cerevisiae
YEAST|SGD=S000000052|UniProtKB=P39717	GPB2	Guanine nucleotide-binding protein subunit beta 2;GPB2;ortholog	GUANINE NUCLEOTIDE-BINDING PROTEIN SUBUNIT BETA 1-RELATED (PTHR23244:SF456)		Saccharomyces cerevisiae
YEAST|SGD=S000005560|UniProtKB=Q12013	AKR2	Probable palmitoyltransferase AKR2;AKR2;ortholog	PALMITOYLTRANSFERASE HIP14 (PTHR24161:SF17)		Saccharomyces cerevisiae
YEAST|SGD=S000006404|UniProtKB=Q06597	ARR2	Arsenical-resistance protein 2;ARR2;ortholog	ARSENICAL-RESISTANCE PROTEIN 2-RELATED (PTHR10828:SF38)	protein phosphatase(PC00195)	Saccharomyces cerevisiae
YEAST|SGD=S000005077|UniProtKB=P53913	FYV6	Protein FYV6;FYV6;ortholog			Saccharomyces cerevisiae
YEAST|SGD=S000005474|UniProtKB=Q12322	YOL114C	Putative uncharacterized protein YOL114C;YOL114C;ortholog	PEPTIDYL-TRNA HYDROLASE ICT1, MITOCHONDRIAL (PTHR11075:SF54)		Saccharomyces cerevisiae
YEAST|SGD=S000004007|UniProtKB=Q07938	MEU1	S-methyl-5'-thioadenosine phosphorylase;MEU1;ortholog	S-METHYL-5'-THIOADENOSINE PHOSPHORYLASE (PTHR42679:SF2)	nucleotide kinase(PC00172)	Saccharomyces cerevisiae
YEAST|SGD=S000000413|UniProtKB=P38311	YBR209W	Uncharacterized protein YBR209W;YBR209W;ortholog			Saccharomyces cerevisiae
YEAST|SGD=S000003487|UniProtKB=P53318	COQ6	Ubiquinone biosynthesis monooxygenase COQ6, mitochondrial;COQ6;ortholog	UBIQUINONE BIOSYNTHESIS MONOOXYGENASE COQ6, MITOCHONDRIAL (PTHR43876:SF7)	oxygenase(PC00177)	Saccharomyces cerevisiae
YEAST|SGD=S000000923|UniProtKB=P40076	YER121W	Uncharacterized protein YER121W;YER121W;ortholog			Saccharomyces cerevisiae
YEAST|SGD=S000000133|UniProtKB=P38065	APL3	AP-2 complex subunit alpha;APL3;ortholog	AP-2 COMPLEX SUBUNIT ALPHA (PTHR22780:SF4)	membrane traffic protein(PC00150)	Saccharomyces cerevisiae
YEAST|SGD=S000007626|UniProtKB=Q3E835	YOL086W-A	Inner kinetochore subunit MHF1;MHF1;ortholog	CENTROMERE PROTEIN S (PTHR22980:SF0)	neuropeptide(PC00162)	Saccharomyces cerevisiae
YEAST|SGD=S000006397|UniProtKB=Q06592	HPA2	Histone acetyltransferase HPA2;HPA2;ortholog	GH14572P (PTHR10545:SF29)		Saccharomyces cerevisiae
YEAST|SGD=S000003115|UniProtKB=P05738	RPL8A,RPL9A	60S ribosomal protein L9-A;RPL9A;ortholog	60S RIBOSOMAL PROTEIN L9-RELATED (PTHR11655:SF16)	ribosomal protein(PC00202)	Saccharomyces cerevisiae
YEAST|SGD=S000004265|UniProtKB=Q06217	SMD2	Small nuclear ribonucleoprotein Sm D2;SMD2;ortholog	SMALL NUCLEAR RIBONUCLEOPROTEIN SM D2 (PTHR12777:SF0)	RNA processing factor(PC00147)	Saccharomyces cerevisiae
YEAST|SGD=S000000894|UniProtKB=P40060	IES5	Ino eighty subunit 5;IES5;ortholog			Saccharomyces cerevisiae
YEAST|SGD=S000000980|UniProtKB=P16387	PDA1	Pyruvate dehydrogenase E1 component subunit alpha, mitochondrial;PDA1;ortholog	PYRUVATE DEHYDROGENASE E1 COMPONENT SUBUNIT ALPHA (PTHR11516:SF60)		Saccharomyces cerevisiae
YEAST|SGD=S000000172|UniProtKB=P09436	ILS1	Isoleucine--tRNA ligase, cytoplasmic;ILS1;ortholog	ISOLEUCINE--TRNA LIGASE, CYTOPLASMIC (PTHR42780:SF1)	aminoacyl-tRNA synthetase(PC00047)	Saccharomyces cerevisiae
YEAST|SGD=S000002364|UniProtKB=P28789	HEM3	Porphobilinogen deaminase;HEM3;ortholog	PORPHOBILINOGEN DEAMINASE (PTHR11557:SF0)	deaminase(PC00088)	Saccharomyces cerevisiae
YEAST|SGD=S000002754|UniProtKB=Q05515	SGI1	Survival factor 1;SVF1;ortholog	SVF1-LIKE PROTEIN YDR222W-RELATED (PTHR47107:SF1)		Saccharomyces cerevisiae
YEAST|SGD=S000002930|UniProtKB=P08459	SPS2	Sporulation-specific protein 2;SPS2;ortholog	SPORULATION-SPECIFIC PROTEIN 2-RELATED (PTHR31018:SF8)		Saccharomyces cerevisiae
YEAST|SGD=S000007455|UniProtKB=Q6Q547	NOP10	H/ACA ribonucleoprotein complex subunit NOP10;NOP10;ortholog	H/ACA RIBONUCLEOPROTEIN COMPLEX SUBUNIT 3 (PTHR13305:SF0)	RNA binding protein(PC00031)	Saccharomyces cerevisiae
YEAST|SGD=S000002688|UniProtKB=Q05636	RRP45	Exosome complex component RRP45;RRP45;ortholog	EXOSOME COMPLEX COMPONENT RRP45 (PTHR11097:SF14)	exoribonuclease(PC00099)	Saccharomyces cerevisiae
YEAST|SGD=S000001058|UniProtKB=P32793	YSC84	Protein YSC84;YSC84;ortholog	SH3 DOMAIN-CONTAINING YSC84-LIKE PROTEIN 1 (PTHR15629:SF2)	non-motor actin binding protein(PC00165)	Saccharomyces cerevisiae
YEAST|SGD=S000001925|UniProtKB=P43606	PTR3	SPS-sensor component PTR3;PTR3;ortholog			Saccharomyces cerevisiae
YEAST|SGD=S000002904|UniProtKB=Q04373	PUF6	Pumilio homology domain family member 6;PUF6;ortholog	PUMILIO HOMOLOG 3 (PTHR13389:SF0)		Saccharomyces cerevisiae
YEAST|SGD=S000003394|UniProtKB=P39935	TIF4631	Eukaryotic initiation factor 4F subunit p150;TIF4631;ortholog	EUKARYOTIC TRANSLATION INITIATION FACTOR 4 GAMMA 2 (PTHR23253:SF9)	translation initiation factor(PC00224)	Saccharomyces cerevisiae
YEAST|SGD=S000005728|UniProtKB=P06633	HIS3	Imidazoleglycerol-phosphate dehydratase;HIS3;ortholog	IMIDAZOLEGLYCEROL-PHOSPHATE DEHYDRATASE (PTHR23133:SF2)		Saccharomyces cerevisiae
YEAST|SGD=S000003951|UniProtKB=Q07824	TPO1	Polyamine transporter 1;TPO1;ortholog	POLYAMINE TRANSPORTER 1 (PTHR23502:SF31)	secondary carrier transporter(PC00258)	Saccharomyces cerevisiae
YEAST|SGD=S000000146|UniProtKB=P32602	SEC17	Alpha-soluble NSF attachment protein;SEC17;ortholog	ALPHA-SOLUBLE NSF ATTACHMENT PROTEIN (PTHR13768:SF8)	membrane traffic protein(PC00150)	Saccharomyces cerevisiae
YEAST|SGD=S000000664|UniProtKB=P25641	CVT17	Putative lipase ATG15;ATG15;ortholog	LIPASE ATG15-RELATED (PTHR47175:SF2)		Saccharomyces cerevisiae
YEAST|SGD=S000000201|UniProtKB=P24583	PKC1	Protein kinase C-like 1;PKC1;ortholog Protein serine/threonine kinase; essential for cell wall remodeling during growth; localized to sites of polarized growth and the mother-daughter bud neck; homolog of the alpha, beta, and gamma isoforms of	PROTEIN KINASE C, BRAIN ISOZYME-RELATED (PTHR24356:SF390)	non-receptor serine/threonine protein kinase(PC00167)	Saccharomyces cerevisiae
YEAST|SGD=S000002180|UniProtKB=Q00055	GPD1	Glycerol-3-phosphate dehydrogenase [NAD(+)] 1;GPD1;ortholog	GLYCEROL-3-PHOSPHATE DEHYDROGENASE [NAD(+)]-RELATED (PTHR11728:SF8)	dehydrogenase(PC00092)	Saccharomyces cerevisiae
YEAST|SGD=S000003436|UniProtKB=P07245	ADE3	C-1-tetrahydrofolate synthase, cytoplasmic;ADE3;ortholog	C-1-TETRAHYDROFOLATE SYNTHASE, CYTOPLASMIC (PTHR48099:SF8)		Saccharomyces cerevisiae
YEAST|SGD=S000002949|UniProtKB=Q03049	YDR541C	Putative uncharacterized oxidoreductase YDR541C;YDR541C;ortholog	NADPH-DEPENDENT ALDEHYDE REDUCTASE ARI1-RELATED (PTHR10366:SF564)	dehydratase(PC00091)	Saccharomyces cerevisiae
YEAST|SGD=S000007271|UniProtKB=P03873	BI2	Cytochrome b mRNA maturase bI2;BI2;ortholog	CYTOCHROME B (PTHR19271:SF16)		Saccharomyces cerevisiae
YEAST|SGD=S000004190|UniProtKB=P52553	YKE2	Prefoldin subunit 6;YKE2;ortholog	PREFOLDIN SUBUNIT 6 (PTHR21431:SF0)		Saccharomyces cerevisiae
YEAST|SGD=S000005873|UniProtKB=P12689	REV1	DNA repair protein REV1;REV1;ortholog	DNA REPAIR PROTEIN REV1 (PTHR45990:SF1)		Saccharomyces cerevisiae
YEAST|SGD=S000002982|UniProtKB=P25339	PUF4	Pumilio homology domain family member 4;PUF4;ortholog	PUMILIO HOMOLOGY DOMAIN FAMILY MEMBER 4 (PTHR12537:SF13)	RNA binding protein(PC00031)	Saccharomyces cerevisiae
YEAST|SGD=S000001666|UniProtKB=P34234	LOT5	Protein LOT5;LOT5;ortholog	METHYLOSOME SUBUNIT PICLN (PTHR21399:SF0)	transporter(PC00227)	Saccharomyces cerevisiae
YEAST|SGD=S000001856|UniProtKB=P01123	YPT1	GTP-binding protein YPT1;YPT1;ortholog	FI01544P (PTHR24073:SF212)		Saccharomyces cerevisiae
YEAST|SGD=S000000401|UniProtKB=P38306	YBR197C	Uncharacterized protein YBR197C;YBR197C;ortholog			Saccharomyces cerevisiae
YEAST|SGD=S000003390|UniProtKB=P48240	MTR3	Exosome complex component MTR3;MTR3;ortholog	EXOSOME COMPLEX COMPONENT MTR3 (PTHR11953:SF2)	exoribonuclease(PC00099)	Saccharomyces cerevisiae
YEAST|SGD=S000003796|UniProtKB=P40352	RAD26	DNA repair and recombination protein RAD26;RAD26;ortholog	DNA EXCISION REPAIR PROTEIN ERCC-6-RELATED (PTHR45629:SF7)		Saccharomyces cerevisiae
YEAST|SGD=S000000904|UniProtKB=P0CX40	RPS8B	40S ribosomal protein S8-B;RPS8B;ortholog	40S RIBOSOMAL PROTEIN S8 (PTHR10394:SF3)	ribosomal protein(PC00202)	Saccharomyces cerevisiae
YEAST|SGD=S000002524|UniProtKB=Q04600	YDR117C	Translation machinery-associated protein 64;TMA64;ortholog	EUKARYOTIC TRANSLATION INITIATION FACTOR 2D (PTHR12217:SF4)	translation factor(PC00223)	Saccharomyces cerevisiae
YEAST|SGD=S000005642|UniProtKB=P04051	RPO31	DNA-directed RNA polymerase III subunit RPC1;RPO31;ortholog	DNA-DIRECTED RNA POLYMERASE III SUBUNIT RPC1 (PTHR19376:SF32)	DNA-directed RNA polymerase(PC00019)	Saccharomyces cerevisiae
YEAST|SGD=S000001271|UniProtKB=P39002	FAA3	Long-chain-fatty-acid--CoA ligase 3;FAA3;ortholog	ACYL-COA SYNTHETASE LONG-CHAIN, ISOFORM J (PTHR43272:SF5)	ligase(PC00142)	Saccharomyces cerevisiae
YEAST|SGD=S000004650|UniProtKB=Q02630	NUP116	Nucleoporin NUP116/NSP116;NUP116;ortholog	NUCLEOPORIN NUP100/NSP100-RELATED (PTHR23198:SF6)	transporter(PC00227)	Saccharomyces cerevisiae
YEAST|SGD=S000005368|UniProtKB=Q08058	YOL008W	Coenzyme Q-binding protein COQ10, mitochondrial;COQ10;ortholog	COENZYME Q-BINDING PROTEIN COQ10, MITOCHONDRIAL (PTHR12901:SF10)		Saccharomyces cerevisiae
YEAST|SGD=S000000597|UniProtKB=P25349	YCP4	Flavoprotein-like protein YCP4;YCP4;ortholog	FLAVOPROTEIN-LIKE PROTEIN YCP4 (PTHR30546:SF34)	oxidoreductase(PC00176)	Saccharomyces cerevisiae
YEAST|SGD=S000000602|UniProtKB=P25343	RVS161	Reduced viability upon starvation protein 161;RVS161;ortholog	BRIDGING INTEGRATOR 3 (PTHR47174:SF3)		Saccharomyces cerevisiae
YEAST|SGD=S000004736|UniProtKB=P39685	POM152	Nucleoporin POM152;POM152;ortholog	NUCLEOPORIN POM152 (PTHR28206:SF1)		Saccharomyces cerevisiae
YEAST|SGD=S000002368|UniProtKB=Q12046	CWC2	Pre-mRNA-splicing factor CWC2;CWC2;ortholog	TESTIS-EXPRESSED GENE 16 (PTHR14089:SF2)	RNA splicing factor(PC00148)	Saccharomyces cerevisiae
YEAST|SGD=S000002803|UniProtKB=Q04175	SXM1	Importin beta SMX1;SXM1;ortholog	IMPORTIN BETA SMX1 (PTHR10997:SF28)	transporter(PC00227)	Saccharomyces cerevisiae
YEAST|SGD=S000002548|UniProtKB=Q03921	DOP1	Protein dopey;DOP1;ortholog	PROTEIN DOPEY-1 HOMOLOG (PTHR14042:SF24)		Saccharomyces cerevisiae
YEAST|SGD=S000001280|UniProtKB=P0CX46	RPL2B	60S ribosomal protein L2-B;RPL2B;ortholog	60S RIBOSOMAL PROTEIN L8 (PTHR13691:SF16)	ribosomal protein(PC00202)	Saccharomyces cerevisiae
YEAST|SGD=S000005048|UniProtKB=P06208	LEU1	2-isopropylmalate synthase;LEU4;ortholog	2-ISOPROPYLMALATE SYNTHASE-RELATED (PTHR46911:SF2)		Saccharomyces cerevisiae
YEAST|SGD=S000005692|UniProtKB=Q12104	YOR166C	Transcriptional protein SWT1;SWT1;ortholog	TRANSCRIPTIONAL PROTEIN SWT1 (PTHR16161:SF0)		Saccharomyces cerevisiae
YEAST|SGD=S000003440|UniProtKB=P42941	SER2	Phosphoserine phosphatase;SER2;ortholog	PHOSPHOSERINE PHOSPHATASE (PTHR43344:SF2)	phosphatase(PC00181)	Saccharomyces cerevisiae
YEAST|SGD=S000003974|UniProtKB=Q12473	FRE6	Ferric reductase transmembrane component 6;FRE6;ortholog	FERRIC REDUCTASE TRANSMEMBRANE COMPONENT 3-RELATED (PTHR32361:SF9)	oxidoreductase(PC00176)	Saccharomyces cerevisiae
YEAST|SGD=S000002298|UniProtKB=Q12334	SCM3	Protein SCM3;SCM3;ortholog			Saccharomyces cerevisiae
YEAST|SGD=S000001769|UniProtKB=P33550	KTR2	Probable mannosyltransferase KTR2;KTR2;ortholog	MANNOSYLTRANSFERASE KTR2-RELATED (PTHR31121:SF10)		Saccharomyces cerevisiae
YEAST|SGD=S000000462|UniProtKB=P38337	SHG1	COMPASS component SHG1;SHG1;ortholog			Saccharomyces cerevisiae
YEAST|SGD=S000005824|UniProtKB=Q08750	YOR298W	Protein MUM3;MUM3;ortholog	MIP21173P-RELATED (PTHR10983:SF24)		Saccharomyces cerevisiae
YEAST|SGD=S000002134|UniProtKB=P28003	FUN19	SWIRM domain-containing protein FUN19;FUN19;ortholog	SWIRM DOMAIN-CONTAINING PROTEIN FUN19-RELATED (PTHR12374:SF21)	DNA-binding transcription factor(PC00218)	Saccharomyces cerevisiae
YEAST|SGD=S000004413|UniProtKB=O13563	RPN13	26S proteasome regulatory subunit RPN13;RPN13;ortholog	PROTEASOMAL UBIQUITIN RECEPTOR ADRM1 (PTHR12225:SF0)		Saccharomyces cerevisiae
YEAST|SGD=S000000100|UniProtKB=P35194	UTP20	U3 small nucleolar RNA-associated protein 20;UTP20;ortholog	SMALL SUBUNIT PROCESSOME COMPONENT 20 HOMOLOG (PTHR17695:SF11)		Saccharomyces cerevisiae
YEAST|SGD=S000001766|UniProtKB=P36143	GLG1	Glycogenin-1;GLG1;ortholog	GLYCOGENIN-2 (PTHR11183:SF100)	glycosyltransferase(PC00111)	Saccharomyces cerevisiae
YEAST|SGD=S000002342|UniProtKB=P48569	YDL183C	Uncharacterized protein YDL183C;YDL183C;ortholog	K+-H+ EXCHANGE-LIKE PROTEIN (PTHR28062:SF1)		Saccharomyces cerevisiae
YEAST|SGD=S000003946|UniProtKB=Q12164	YLL023C	Pore membrane protein of 33 kDa;POM33;ortholog	PORE MEMBRANE PROTEIN OF 33 KDA (PTHR12703:SF6)		Saccharomyces cerevisiae
YEAST|SGD=S000000319|UniProtKB=P07702	LYS2	L-2-aminoadipate reductase;LYS2;ortholog	L-2-AMINOADIPATE REDUCTASE (PTHR44845:SF1)		Saccharomyces cerevisiae
YEAST|SGD=S000000350|UniProtKB=P38120	MRPS9	37S ribosomal protein S9, mitochondrial;MRPS9;ortholog	28S RIBOSOMAL PROTEIN S9, MITOCHONDRIAL (PTHR21569:SF1)		Saccharomyces cerevisiae
YEAST|SGD=S000005163|UniProtKB=P53868	ALG9	Alpha-1,2-mannosyltransferase ALG9;ALG9;ortholog	ALPHA-1,2-MANNOSYLTRANSFERASE ALG9 (PTHR22760:SF2)	glycosyltransferase(PC00111)	Saccharomyces cerevisiae
YEAST|SGD=S000000123|UniProtKB=P0CX83	RPL19B	60S ribosomal protein L19-B;RPL19B;ortholog	RIBOSOMAL PROTEIN L19 (PTHR10722:SF0)	ribosomal protein(PC00202)	Saccharomyces cerevisiae
YEAST|SGD=S000000010|UniProtKB=P31373	CYS3	Cystathionine gamma-lyase;CYS3;ortholog Cystathionine gamma-lyase; catalyzes one of the two reactions involved in the transsulfuration pathway that yields cysteine from homocysteine with the intermediary formation of cystathionine; protein abundance increases in response to DNA replication stress	CYSTATHIONINE GAMMA-LYASE (PTHR11808:SF15)	lyase(PC00144)	Saccharomyces cerevisiae
YEAST|SGD=S000000971|UniProtKB=P39956	RPH1	DNA damage-responsive transcriptional repressor RPH1;RPH1;ortholog	LYSINE DEMETHYLASE 4B (PTHR10694:SF7)	histone modifying enzyme(PC00261)	Saccharomyces cerevisiae
YEAST|SGD=S000006038|UniProtKB=P15496	IDI1	Isopentenyl-diphosphate Delta-isomerase;IDI1;ortholog	ISOPENTENYL-DIPHOSPHATE DELTA ISOMERASE 1 (PTHR10885:SF0)	isomerase(PC00135)	Saccharomyces cerevisiae
YEAST|SGD=S000005391|UniProtKB=Q08199	YOL031C	Nucleotide exchange factor SIL1;SIL1;ortholog	NUCLEOTIDE EXCHANGE FACTOR SIL1 (PTHR19316:SF32)		Saccharomyces cerevisiae
YEAST|SGD=S000003795|UniProtKB=Q02772	PET191	Mitochondrial protein PET191;PET191;ortholog	CYTOCHROME C OXIDASE ASSEMBLY FACTOR 5 (PTHR28627:SF1)		Saccharomyces cerevisiae
YEAST|SGD=S000002833|UniProtKB=Q04053	YDR425W	Sorting nexin-41;SNX41;ortholog	SORTING NEXIN-41 (PTHR46979:SF2)		Saccharomyces cerevisiae
YEAST|SGD=S000001926|UniProtKB=P39692	MET10	Sulfite reductase [NADPH] flavoprotein component;MET10;ortholog	SULFITE REDUCTASE [NADPH] FLAVOPROTEIN COMPONENT (PTHR19384:SF109)	oxidoreductase(PC00176)	Saccharomyces cerevisiae
YEAST|SGD=S000000471|UniProtKB=P38344	YBR267W	Cytoplasmic 60S subunit biogenesis factor REI1;REI1;ortholog	CYTOPLASMIC 60S SUBUNIT BIOGENESIS FACTOR REI1 (PTHR13182:SF21)	RNA binding protein(PC00031)	Saccharomyces cerevisiae
YEAST|SGD=S000003413|UniProtKB=P53299	TIM13	Mitochondrial import inner membrane translocase subunit TIM13;TIM13;ortholog	MITOCHONDRIAL IMPORT INNER MEMBRANE TRANSLOCASE SUBUNIT TIM13 (PTHR19338:SF0)		Saccharomyces cerevisiae
YEAST|SGD=S000000415|UniProtKB=P38313	AME1	Inner kinetochore subunit AME1;AME1;ortholog			Saccharomyces cerevisiae
YEAST|SGD=S000003452|UniProtKB=P31334	MRPL9	54S ribosomal protein L9, mitochondrial;MRPL9;ortholog	39S RIBOSOMAL PROTEIN L3, MITOCHONDRIAL (PTHR11229:SF8)		Saccharomyces cerevisiae
YEAST|SGD=S000005837|UniProtKB=Q12499	NOP58	Nucleolar protein 58;NOP58;ortholog	NUCLEOLAR PROTEIN 58 (PTHR10894:SF1)	RNA binding protein(PC00031)	Saccharomyces cerevisiae
YEAST|SGD=S000002915|UniProtKB=Q12263	GIN4	Serine/threonine-protein kinase GIN4;GIN4;ortholog	SERINE/THREONINE-PROTEIN KINASE GIN4-RELATED (PTHR24343:SF307)	non-receptor serine/threonine protein kinase(PC00167)	Saccharomyces cerevisiae
YEAST|SGD=S000007222|UniProtKB=P32445	RIM1	Single-stranded DNA-binding protein RIM1, mitochondrial;RIM1;ortholog	SINGLE-STRANDED DNA-BINDING PROTEIN, MITOCHONDRIAL (PTHR10302:SF0)	DNA binding protein(PC00009)	Saccharomyces cerevisiae
YEAST|SGD=S000004528|UniProtKB=P23248	RPS1B	40S ribosomal protein S1-B;RPS1B;ortholog	40S RIBOSOMAL PROTEIN S3A (PTHR11830:SF0)	ribosomal protein(PC00202)	Saccharomyces cerevisiae
YEAST|SGD=S000005370|UniProtKB=Q08096	RCL1	RNA 3'-terminal phosphate cyclase-like protein;RCL1;ortholog	RNA 3'-TERMINAL PHOSPHATE CYCLASE-LIKE PROTEIN (PTHR11096:SF1)	RNA binding protein(PC00031)	Saccharomyces cerevisiae
YEAST|SGD=S000005870|UniProtKB=Q12484	YOR343C	Uncharacterized protein YOR343C;YOR343C;ortholog			Saccharomyces cerevisiae
YEAST|SGD=S000004085|UniProtKB=Q12072	IOC2	ISWI one complex protein 2;IOC2;ortholog			Saccharomyces cerevisiae
YEAST|SGD=S000005335|UniProtKB=P39008	POP2	Poly(A) ribonuclease POP2;POP2;ortholog	POP2, ISOFORM E (PTHR10797:SF0)	mRNA polyadenylation factor(PC00146)	Saccharomyces cerevisiae
YEAST|SGD=S000005472|UniProtKB=Q12317	MSB4	GTPase-activating protein MSB4;MSB4;ortholog	TBC1 DOMAIN FAMILY MEMBER 30 (PTHR22957:SF289)	GTPase-activating protein(PC00257)	Saccharomyces cerevisiae
YEAST|SGD=S000002933|UniProtKB=Q04413	API2	Uncharacterized protein API2;API2;ortholog			Saccharomyces cerevisiae
YEAST|SGD=S000001039|UniProtKB=P38724	TAF1	Siderophore iron transporter ARN2;ARN2;ortholog	GLUTATHIONE EXCHANGER 1-RELATED (PTHR23501:SF92)	secondary carrier transporter(PC00258)	Saccharomyces cerevisiae
YEAST|SGD=S000002531|UniProtKB=Q04608	YDR124W	Uncharacterized protein YDR124W;YDR124W;ortholog	CHROMOSOME 10, WHOLE GENOME SHOTGUN SEQUENCE (PTHR36102:SF1)		Saccharomyces cerevisiae
YEAST|SGD=S000000521|UniProtKB=P25559	DCC1	Sister chromatid cohesion protein DCC1;DCC1;ortholog	SISTER CHROMATID COHESION PROTEIN DCC1 (PTHR13395:SF6)	replication origin binding protein(PC00199)	Saccharomyces cerevisiae
YEAST|SGD=S000006187|UniProtKB=P41819	DIM1	Dimethyladenosine transferase;DIM1;ortholog	DIMETHYLADENOSINE TRANSFERASE-RELATED (PTHR11727:SF7)	RNA methyltransferase(PC00033)	Saccharomyces cerevisiae
YEAST|SGD=S000003732|UniProtKB=P39540	ELO1	Elongation of fatty acids protein 1;ELO1;ortholog	ELONGATION OF FATTY ACIDS PROTEIN 1-RELATED (PTHR11157:SF152)	acyltransferase(PC00042)	Saccharomyces cerevisiae
YEAST|SGD=S000004820|UniProtKB=P32874	HFA1	Acetyl-CoA carboxylase, mitochondrial;HFA1;ortholog	ACETYL-COA CARBOXYLASE, ISOFORM A (PTHR45728:SF3)		Saccharomyces cerevisiae
YEAST|SGD=S000002512|UniProtKB=Q12116	YDR105C	Membrane protein TMS1;TMS1;ortholog	TMS1, ISOFORM F (PTHR10383:SF9)	protein-binding activity modulator(PC00095)	Saccharomyces cerevisiae
YEAST|SGD=S000005785|UniProtKB=P53549	RPT4	26S proteasome subunit RPT4;RPT4;ortholog	26S PROTEASOME REGULATORY SUBUNIT 10B (PTHR23073:SF31)	protease(PC00190)	Saccharomyces cerevisiae
YEAST|SGD=S000003771|UniProtKB=P08536	MET3	Sulfate adenylyltransferase;MET3;ortholog	SULFATE ADENYLYLTRANSFERASE (PTHR42700:SF1)	nucleotidyltransferase(PC00174)	Saccharomyces cerevisiae
YEAST|SGD=S000005010|UniProtKB=P53616	SUN4	Probable secreted beta-glucosidase SUN4;SUN4;ortholog	BETA-GLUCOSIDASE-LIKE PROTEIN NCA3, MITOCHONDRIAL-RELATED (PTHR31316:SF0)		Saccharomyces cerevisiae
YEAST|SGD=S000002890|UniProtKB=Q03375	CWC21	Pre-mRNA-splicing factor CWC21;CWC21;ortholog			Saccharomyces cerevisiae
YEAST|SGD=S000002555|UniProtKB=P19262	KGD2	Dihydrolipoyllysine-residue succinyltransferase component of 2-oxoglutarate dehydrogenase complex, mitochondrial;KGD2;ortholog	DIHYDROLIPOYLLYSINE-RESIDUE SUCCINYLTRANSFERASE COMPONENT OF 2-OXOGLUTARATE DEHYDROGENASE COMPLEX, MITOCHONDRIAL (PTHR43416:SF5)	transferase(PC00220)	Saccharomyces cerevisiae
YEAST|SGD=S000003336|UniProtKB=P32585	SRB5	Mediator of RNA polymerase II transcription subunit 18;SRB5;ortholog	MEDIATOR OF RNA POLYMERASE II TRANSCRIPTION SUBUNIT 18 (PTHR13321:SF2)	general transcription factor(PC00259)	Saccharomyces cerevisiae
YEAST|SGD=S000004012|UniProtKB=Q07953	YLR022C	Ribosome maturation protein SDO1;SDO1;ortholog	RIBOSOME MATURATION PROTEIN SBDS (PTHR10927:SF1)	RNA binding protein(PC00031)	Saccharomyces cerevisiae
YEAST|SGD=S000002569|UniProtKB=Q12163	NBP2	NAP1-binding protein 2;NBP2;ortholog			Saccharomyces cerevisiae
YEAST|SGD=S000000901|UniProtKB=P38620	PRS2	Ribose-phosphate pyrophosphokinase 2;PRS2;ortholog	RIBOSE-PHOSPHATE PYROPHOSPHOKINASE 2 (PTHR10210:SF32)	nucleotide kinase(PC00172)	Saccharomyces cerevisiae
YEAST|SGD=S000001617|UniProtKB=P35999	MIP1	Mitochondrial intermediate peptidase;OCT1;ortholog	MITOCHONDRIAL INTERMEDIATE PEPTIDASE (PTHR11804:SF5)	metalloprotease(PC00153)	Saccharomyces cerevisiae
YEAST|SGD=S000003831|UniProtKB=P47120	YJR070C	Deoxyhypusine hydroxylase;LIA1;ortholog Deoxyhypusine hydroxylase; HEAT-repeat containing metalloenzyme that catalyzes hypusine formation; binds to and is required for the modification of Hyp2p (eIF5A); complements S. pombe mmd1 mutants defective in mitochondrial positioning; protein abundance increases in response to DNA replication stress	DEOXYHYPUSINE HYDROXYLASE (PTHR12697:SF5)		Saccharomyces cerevisiae
YEAST|SGD=S000002537|UniProtKB=Q03898	FIN1	Filament protein FIN1;FIN1;ortholog			Saccharomyces cerevisiae
YEAST|SGD=S000002745|UniProtKB=P21771	MRPS28	37S ribosomal protein S28, mitochondrial;MRPS28;ortholog	37S RIBOSOMAL PROTEIN S28, MITOCHONDRIAL (PTHR23321:SF26)	ribosomal protein(PC00202)	Saccharomyces cerevisiae
YEAST|SGD=S000002847|UniProtKB=Q04087	LRS4	Monopolin complex subunit LRS4;LRS4;ortholog			Saccharomyces cerevisiae
YEAST|SGD=S000002517|UniProtKB=O13329	FOB1	DNA replication fork-blocking protein FOB1;FOB1;ortholog			Saccharomyces cerevisiae
YEAST|SGD=S000000269|UniProtKB=P38241	ECM2	Pre-mRNA-splicing factor SLT11;ECM2;ortholog	PRE-MRNA-SPLICING FACTOR RBM22 (PTHR14089:SF6)	RNA splicing factor(PC00148)	Saccharomyces cerevisiae
YEAST|SGD=S000002856|UniProtKB=Q02336	ADA2	Transcriptional adapter 2;ADA2;ortholog	TRANSCRIPTIONAL ADAPTER 2-ALPHA (PTHR12374:SF20)	DNA-binding transcription factor(PC00218)	Saccharomyces cerevisiae
YEAST|SGD=S000003395|UniProtKB=P53290	GTR2	GTP-binding protein GTR2;GTR2;ortholog	GH16429P (PTHR11259:SF2)	small GTPase(PC00208)	Saccharomyces cerevisiae
YEAST|SGD=S000005909|UniProtKB=Q08906	FIT2	Facilitator of iron transport 2;FIT2;ortholog			Saccharomyces cerevisiae
YEAST|SGD=S000004111|UniProtKB=Q12303	YPS3	Aspartic proteinase yapsin-3;YPS3;ortholog	ASPARTIC PROTEINASE 3-RELATED (PTHR47965:SF25)		Saccharomyces cerevisiae
YEAST|SGD=S000003476|UniProtKB=P53312	LSC2	Succinate--CoA ligase [ADP-forming] subunit beta, mitochondrial;LSC2;ortholog Beta subunit of succinyl-CoA ligase; succinyl-CoA ligase is a mitochondrial enzyme of the TCA cycle that catalyzes the nucleotide-dependent conversion of succinyl-CoA to succinate	SUCCINATE--COA LIGASE [ADP-FORMING] SUBUNIT BETA, MITOCHONDRIAL (PTHR11815:SF10)	ligase(PC00142)	Saccharomyces cerevisiae
YEAST|SGD=S000002690|UniProtKB=Q05648	YDR282C	MIOREX complex component 10;MRX10;ortholog	REQUIRED FOR MEIOTIC NUCLEAR DIVISION PROTEIN 1 HOMOLOG (PTHR16255:SF1)		Saccharomyces cerevisiae
YEAST|SGD=S000001771|UniProtKB=P36146	LAS1	Protein LAS1;LAS1;ortholog	RIBOSOMAL BIOGENESIS PROTEIN LAS1L (PTHR15002:SF0)		Saccharomyces cerevisiae
YEAST|SGD=S000000402|UniProtKB=P38129	TAF5	Transcription initiation factor TFIID subunit 5;TAF5;ortholog	CANNONBALL-RELATED (PTHR19879:SF1)		Saccharomyces cerevisiae
YEAST|SGD=S000002221|UniProtKB=Q07395	YDL063C	Synchronized import protein 1;SYO1;ortholog	HEAT REPEAT-CONTAINING PROTEIN 3 (PTHR13347:SF1)		Saccharomyces cerevisiae
YEAST|SGD=S000003299|UniProtKB=P53243	YGR067C	Zinc finger protein YGR067C;YGR067C;ortholog	ZINC FINGER PROTEIN YGR067C (PTHR40626:SF8)		Saccharomyces cerevisiae
YEAST|SGD=S000001795|UniProtKB=P36163	YKR087C	Mitochondrial metalloendopeptidase OMA1;OMA1;ortholog	METALLOENDOPEPTIDASE OMA1, MITOCHONDRIAL (PTHR22726:SF1)	metalloprotease(PC00153)	Saccharomyces cerevisiae
YEAST|SGD=S000003212|UniProtKB=P53065	TAD1	tRNA-specific adenosine deaminase 1;TAD1;ortholog	TRNA-SPECIFIC ADENOSINE DEAMINASE 1 (PTHR47803:SF1)		Saccharomyces cerevisiae
YEAST|SGD=S000001017|UniProtKB=P18888	SNF6	Transcription regulatory protein SNF6;SNF6;ortholog			Saccharomyces cerevisiae
YEAST|SGD=S000004092|UniProtKB=Q12107	APC9	Anaphase-promoting complex subunit 9;APC9;ortholog			Saccharomyces cerevisiae
YEAST|SGD=S000002871|UniProtKB=Q00947	STP1	Transcription factor STP1;STP1;ortholog	FI01119P (PTHR24396:SF19)	C2H2 zinc finger transcription factor(PC00248)	Saccharomyces cerevisiae
YEAST|SGD=S000002287|UniProtKB=Q07555	YDL129W	Uncharacterized protein YDL129W;YDL129W;ortholog			Saccharomyces cerevisiae
YEAST|SGD=S000000034|UniProtKB=P39729	FUN11	Ribosome-interacting GTPase 1;RBG1;ortholog	DEVELOPMENTALLY-REGULATED GTP-BINDING PROTEIN 1 (PTHR43127:SF1)		Saccharomyces cerevisiae
YEAST|SGD=S000003431|UniProtKB=P42934	PMT6	Dolichyl-phosphate-mannose--protein mannosyltransferase 6;PMT6;ortholog	DOLICHYL-PHOSPHATE-MANNOSE--PROTEIN MANNOSYLTRANSFERASE 6 (PTHR10050:SF52)		Saccharomyces cerevisiae
YEAST|SGD=S000002329|UniProtKB=P26370	UGA3	Transcriptional activator protein UGA3;UGA3;ortholog	TRANSCRIPTIONAL ACTIVATOR PROTEIN UGA3 (PTHR37534:SF21)		Saccharomyces cerevisiae
YEAST|SGD=S000000457|UniProtKB=P32570	SRB6	Mediator of RNA polymerase II transcription subunit 22;SRB6;ortholog			Saccharomyces cerevisiae
YEAST|SGD=S000003220|UniProtKB=P51979	HFM1	ATP-dependent DNA helicase MER3;HFM1;ortholog	ATP-DEPENDENT DNA HELICASE HFM1-RELATED (PTHR47961:SF7)		Saccharomyces cerevisiae
YEAST|SGD=S000002494|UniProtKB=P35178	RRP1	Ribosomal RNA-processing protein 1;RRP1;ortholog	RIBOSOMAL RNA-PROCESSING 1 (PTHR13026:SF0)		Saccharomyces cerevisiae
YEAST|SGD=S000005444|UniProtKB=Q12252	PHM7	Phosphate metabolism protein 7;PHM7;ortholog	PHOSPHATE METABOLISM PROTEIN 7 (PTHR13018:SF5)		Saccharomyces cerevisiae
YEAST|SGD=S000004401|UniProtKB=Q06078	UTP21	U3 small nucleolar RNA-associated protein 21;UTP21;ortholog	WD REPEAT-CONTAINING PROTEIN 36 (PTHR22840:SF12)		Saccharomyces cerevisiae
YEAST|SGD=S000000636|UniProtKB=P0CY06	MATALPHA1	Mating-type protein ALPHA1;MATALPHA1;ortholog			Saccharomyces cerevisiae
YEAST|SGD=S000000099|UniProtKB=P04912	HTA2	Histone H2A.2;HTA2;ortholog	F-BOX AND LEUCINE-RICH REPEAT PROTEIN 6-RELATED (PTHR23430:SF50)	histone(PC00118)	Saccharomyces cerevisiae
YEAST|SGD=S000001584|UniProtKB=P34244	HSL1	Probable serine/threonine-protein kinase HSL1;HSL1;ortholog	SERINE/THREONINE-PROTEIN KINASE KSP1-RELATED (PTHR24343:SF312)	non-receptor serine/threonine protein kinase(PC00167)	Saccharomyces cerevisiae
YEAST|SGD=S000003317|UniProtKB=Q3E757	RPL11B	60S ribosomal protein L11-B;RPL11B;ortholog	60S RIBOSOMAL PROTEIN L11 (PTHR11994:SF8)	ribosomal protein(PC00202)	Saccharomyces cerevisiae
YEAST|SGD=S000000003|UniProtKB=P32471	EFB1	Elongation factor 1-beta;EFB1;ortholog	ELONGATION FACTOR 1-BETA (PTHR11595:SF21)	translation elongation factor(PC00222)	Saccharomyces cerevisiae
YEAST|SGD=S000000258|UniProtKB=P38079	YRO2	Protein YRO2;YRO2;ortholog	30 KDA HEAT SHOCK PROTEIN-RELATED (PTHR28286:SF1)		Saccharomyces cerevisiae
YEAST|SGD=S000000632|UniProtKB=P25332	RBK1	Ribokinase;RBK1;ortholog	RIBOKINASE (PTHR10584:SF166)		Saccharomyces cerevisiae
YEAST|SGD=S000002177|UniProtKB=Q12451	OSH2	Oxysterol-binding protein homolog 2;OSH2;ortholog	OXYSTEROL-BINDING PROTEIN HOMOLOG 1-RELATED (PTHR10972:SF177)		Saccharomyces cerevisiae
YEAST|SGD=S000004343|UniProtKB=P49954	NIT3	Omega-amidase NIT3;NIT3;ortholog	OMEGA-AMIDASE NIT2 (PTHR23088:SF30)	hydrolase(PC00121)	Saccharomyces cerevisiae
YEAST|SGD=S000002925|UniProtKB=Q04410	GRH1	GRASP65 homolog protein 1;GRH1;ortholog	GRASP65 (PTHR12893:SF0)		Saccharomyces cerevisiae
YEAST|SGD=S000000015|UniProtKB=P31374	PSK1	Serine/threonine-protein kinase PSK1;PSK1;ortholog	SERINE/THREONINE-PROTEIN KINASE PSK1-RELATED (PTHR24346:SF61)	non-receptor serine/threonine protein kinase(PC00167)	Saccharomyces cerevisiae
YEAST|SGD=S000002913|UniProtKB=P50896	PSP1	Protein PSP1;PSP1;ortholog	PROTEIN PSP1 (PTHR43830:SF3)	RNA binding protein(PC00031)	Saccharomyces cerevisiae
YEAST|SGD=S000005671|UniProtKB=Q99216	YOR145C	Pre-rRNA-processing protein PNO1;PNO1;ortholog	RNA-BINDING PROTEIN PNO1 (PTHR12826:SF13)		Saccharomyces cerevisiae
YEAST|SGD=S000005847|UniProtKB=Q12096	GNT1	Glucose N-acetyltransferase 1;GNT1;ortholog	GLUCOSE N-ACETYLTRANSFERASE 1 (PTHR11183:SF121)	glycosyltransferase(PC00111)	Saccharomyces cerevisiae
YEAST|SGD=S000000259|UniProtKB=P19735	PRP6	Pre-mRNA-splicing factor 6;PRP6;ortholog	PRE-MRNA-PROCESSING FACTOR 6 (PTHR11246:SF1)	RNA splicing factor(PC00148)	Saccharomyces cerevisiae
YEAST|SGD=S000002654|UniProtKB=Q03784	TRS23	Trafficking protein particle complex subunit 23;TRS23;ortholog	TRAFFICKING PROTEIN PARTICLE COMPLEX SUBUNIT 4 (PTHR23249:SF15)	membrane traffic protein(PC00150)	Saccharomyces cerevisiae
YEAST|SGD=S000003319|UniProtKB=P26263	PDC6	Pyruvate decarboxylase isozyme 3;PDC6;ortholog	PYRUVATE DECARBOXYLASE ISOZYME 1-RELATED (PTHR43452:SF6)	decarboxylase(PC00089)	Saccharomyces cerevisiae
YEAST|SGD=S000003813|UniProtKB=P06779	RAD7	DNA repair protein RAD7;RAD7;ortholog	DNA REPAIR PROTEIN RAD7 (PTHR13318:SF181)		Saccharomyces cerevisiae
YEAST|SGD=S000003828|UniProtKB=P47118	YAE1	Protein YAE1;YAE1;ortholog	PROTEIN YAE1 HOMOLOG (PTHR18829:SF0)		Saccharomyces cerevisiae
YEAST|SGD=S000003217|UniProtKB=P22434	PDE1	3',5'-cyclic-nucleotide phosphodiesterase 1;PDE1;ortholog	3',5'-CYCLIC-NUCLEOTIDE PHOSPHODIESTERASE 1 (PTHR28283:SF1)		Saccharomyces cerevisiae
YEAST|SGD=S000000881|UniProtKB=P40052	YER079W	Uncharacterized protein YER079W;YER079W;ortholog			Saccharomyces cerevisiae
YEAST|SGD=S000000750|UniProtKB=P08067	RIP1	Cytochrome b-c1 complex subunit Rieske, mitochondrial;RIP1;ortholog	CYTOCHROME B-C1 COMPLEX SUBUNIT RIESKE, MITOCHONDRIAL-RELATED (PTHR10134:SF20)		Saccharomyces cerevisiae
YEAST|SGD=S000000488|UniProtKB=P38150	YBR284W	Inactive deaminase YBR284W;YBR284W;ortholog	INACTIVE DEAMINASE YBR284W-RELATED (PTHR11359:SF7)	deaminase(PC00088)	Saccharomyces cerevisiae
YEAST|SGD=S000000230|UniProtKB=P38071	MRF1	Enoyl-[acyl-carrier-protein] reductase, mitochondrial;ETR1;ortholog	ENOYL-[ACYL-CARRIER-PROTEIN] REDUCTASE, MITOCHONDRIAL (PTHR43981:SF2)		Saccharomyces cerevisiae
YEAST|SGD=S000006090|UniProtKB=Q99257	MEX67	mRNA export factor MEX67;MEX67;ortholog	NUCLEAR RNA EXPORT FACTOR 1-RELATED (PTHR10662:SF22)	RNA binding protein(PC00031)	Saccharomyces cerevisiae
YEAST|SGD=S000000843|UniProtKB=P40028	YEN1	Holliday junction resolvase YEN1;YEN1;ortholog	HOLLIDAY JUNCTION RESOLVASE YEN1 (PTHR11081:SF35)	exodeoxyribonuclease(PC00098)	Saccharomyces cerevisiae
YEAST|SGD=S000003406|UniProtKB=P37267	CBP4	Assembly factor CBP4;CBP4;ortholog	ASSEMBLY FACTOR CBP4 (PTHR28202:SF1)		Saccharomyces cerevisiae
YEAST|SGD=S000003322|UniProtKB=P53254	UTP22	U3 small nucleolar RNA-associated protein 22;UTP22;ortholog	NUCLEOLAR PROTEIN 6 (PTHR17972:SF0)	RNA binding protein(PC00031)	Saccharomyces cerevisiae
YEAST|SGD=S000000749|UniProtKB=P39992	YEL023C	Uncharacterized protein YEL023C;YEL023C;ortholog	AEL066CP (PTHR33840:SF2)		Saccharomyces cerevisiae
YEAST|SGD=S000006203|UniProtKB=P0CE87	YMR325W	Seripauperin-22;PAU22;ortholog	CELL WALL PROTEIN CWP1-RELATED (PTHR31002:SF34)		Saccharomyces cerevisiae
YEAST|SGD=S000001800|UniProtKB=P32583	SRP40	Suppressor protein SRP40;SRP40;ortholog	NUCLEOLAR AND COILED-BODY PHOSPHOPROTEIN 1 (PTHR23216:SF1)		Saccharomyces cerevisiae
YEAST|SGD=S000001852|UniProtKB=P43560	YFL042C	Membrane-anchored lipid-binding protein LAM5;LAM5;ortholog	MEMBRANE-ANCHORED LIPID-BINDING PROTEIN LAM5-RELATED (PTHR23319:SF33)		Saccharomyces cerevisiae
YEAST|SGD=S000004215|UniProtKB=Q05948	YLR225C	Uncharacterized SVF1-like protein YLR225C;YLR225C;ortholog	SVF1-LIKE PROTEIN YDR222W-RELATED (PTHR47107:SF1)		Saccharomyces cerevisiae
YEAST|SGD=S000004965|UniProtKB=P53974	ARK1	Actin-regulating kinase 1;ARK1;ortholog	NUMB-ASSOCIATED KINASE, ISOFORM A (PTHR22967:SF57)	non-receptor serine/threonine protein kinase(PC00167)	Saccharomyces cerevisiae
YEAST|SGD=S000028508|UniProtKB=Q3E7B6	CWH36	V-type proton ATPase subunit e;VMA9;ortholog	V-TYPE PROTON ATPASE SUBUNIT (PTHR12263:SF0)	ATP synthase(PC00002)	Saccharomyces cerevisiae
YEAST|SGD=S000003085|UniProtKB=P53133	YGL117W	Uncharacterized protein YGL117W;YGL117W;ortholog			Saccharomyces cerevisiae
YEAST|SGD=S000005166|UniProtKB=P53538	SSU72	RNA polymerase II subunit A C-terminal domain phosphatase SSU72;SSU72;ortholog	RNA POLYMERASE II SUBUNIT A C-TERMINAL DOMAIN PHOSPHATASE SSU72 (PTHR20383:SF9)	protein phosphatase(PC00195)	Saccharomyces cerevisiae
YEAST|SGD=S000001000|UniProtKB=P38750	YHL008C	Uncharacterized transporter YHL008C;YHL008C;ortholog	FORMATE TRANSPORTER 1-RELATED (PTHR30520:SF6)		Saccharomyces cerevisiae
YEAST|SGD=S000002620|UniProtKB=P12612	TCP1	T-complex protein 1 subunit alpha;TCP1;ortholog	T-COMPLEX PROTEIN 1 SUBUNIT ALPHA (PTHR11353:SF84)	chaperonin(PC00073)	Saccharomyces cerevisiae
YEAST|SGD=S000004003|UniProtKB=Q07928	GAT3	Protein GAT3;GAT3;ortholog	PROTEIN GAT2-RELATED (PTHR45658:SF18)	C4 zinc finger nuclear receptor(PC00169)	Saccharomyces cerevisiae
YEAST|SGD=S000003968|UniProtKB=P29453	RPL8B,RPL4B	60S ribosomal protein L8-B;RPL8B;ortholog	RIBOSOMAL PROTEIN L7A (PTHR23105:SF1)	ribosomal protein(PC00202)	Saccharomyces cerevisiae
YEAST|SGD=S000002937|UniProtKB=P00128	QCR7	Cytochrome b-c1 complex subunit 7;QCR7;ortholog	CYTOCHROME B-C1 COMPLEX SUBUNIT 7 (PTHR12022:SF0)	reductase(PC00198)	Saccharomyces cerevisiae
YEAST|SGD=S000001848|UniProtKB=P43557	YFL046W	Protein FMP32, mitochondrial;FMP32;ortholog	PROTEIN FMP32, MITOCHONDRIAL (PTHR14360:SF1)		Saccharomyces cerevisiae
YEAST|SGD=S000005964|UniProtKB=P37838	NOP4	Nucleolar protein 4;NOP4;ortholog	NUCLEOLAR PROTEIN 4 (PTHR24012:SF744)		Saccharomyces cerevisiae
YEAST|SGD=S000002623|UniProtKB=Q12240	YDR215C	Uncharacterized protein YDR215C;YDR215C;ortholog			Saccharomyces cerevisiae
YEAST|SGD=S000006230|UniProtKB=P48016	ATH1	Vacuolar acid trehalase;ATH1;ortholog	PROTEIN-GLUCOSYLGALACTOSYLHYDROXYLYSINE GLUCOSIDASE (PTHR11051:SF8)		Saccharomyces cerevisiae
YEAST|SGD=S000000740|UniProtKB=P39999	YEL014C	Uncharacterized protein YEL014C;YEL014C;ortholog			Saccharomyces cerevisiae
YEAST|SGD=S000000792|UniProtKB=P39979	HPA3	D-amino-acid N-acetyltransferase HPA3;HPA3;ortholog	GH14572P (PTHR10545:SF29)		Saccharomyces cerevisiae
YEAST|SGD=S000006114|UniProtKB=Q08932	RSA1	Ribosome assembly 1 protein;RSA1;ortholog			Saccharomyces cerevisiae
YEAST|SGD=S000005184|UniProtKB=P23503	NAR1	Cytosolic Fe-S cluster assembly factor NAR1;NAR1;ortholog	CYTOSOLIC FE-S CLUSTER ASSEMBLY FACTOR CG17683-RELATED (PTHR11615:SF258)	dehydrogenase(PC00092)	Saccharomyces cerevisiae
YEAST|SGD=S000004570|UniProtKB=Q04199	CAC2	Chromatin assembly factor 1 subunit p60;CAC2;ortholog	CHROMATIN ASSEMBLY FACTOR 1 SUBUNIT B (PTHR15271:SF4)	chromatin/chromatin-binding, or -regulatory protein(PC00077)	Saccharomyces cerevisiae
YEAST|SGD=S000003442|UniProtKB=P42942	YGR210C	Uncharacterized GTP-binding protein YGR210C;YGR210C;ortholog	GTP-BINDING PROTEIN (AFU_ORTHOLOGUE AFUA_1G13540) (PTHR23305:SF1)	G-protein(PC00020)	Saccharomyces cerevisiae
YEAST|SGD=S000000623|UniProtKB=P25621	FEN2	Pantothenate transporter FEN2;FEN2;ortholog	PANTOTHENATE TRANSPORTER FEN2 (PTHR43791:SF4)	primary active transporter(PC00068)	Saccharomyces cerevisiae
YEAST|SGD=S000001678|UniProtKB=P36046	YKL195W	Mitochondrial intermembrane space import and assembly protein 40;MIA40;ortholog	AU015836 PROTEIN-RELATED (PTHR21622:SF0)		Saccharomyces cerevisiae
YEAST|SGD=S000001691|UniProtKB=P36038	CBT1	Cytochrome b termination protein 1;CBT1;ortholog			Saccharomyces cerevisiae
YEAST|SGD=S000002399|UniProtKB=P35688	LRG1	Rho-GTPase-activating protein LRG1;LRG1;ortholog	RHO-GTPASE-ACTIVATING PROTEIN LRG1 (PTHR24215:SF10)	actin or actin-binding cytoskeletal protein(PC00041)	Saccharomyces cerevisiae
YEAST|SGD=S000001366|UniProtKB=P40486	SHQ1	Protein SHQ1;SHQ1;ortholog	PROTEIN SHQ1 HOMOLOG (PTHR12967:SF0)		Saccharomyces cerevisiae
YEAST|SGD=S000005254|UniProtKB=P42844	YNL310C	Mitochondrial protein import protein ZIM17;ZIM17;ortholog	DNL-TYPE ZINC FINGER PROTEIN (PTHR20922:SF13)		Saccharomyces cerevisiae
YEAST|SGD=S000000065|UniProtKB=P22336	RFA1	Replication factor A protein 1;RFA1;ortholog	REPLICATION PROTEIN A 70 KDA DNA-BINDING SUBUNIT (PTHR23273:SF4)	DNA binding protein(PC00009)	Saccharomyces cerevisiae
YEAST|SGD=S000006430|UniProtKB=O75012	MRP10	37S ribosomal protein MRP10, mitochondrial;MRP10;ortholog	37S RIBOSOMAL PROTEIN MRP10, MITOCHONDRIAL (PTHR28066:SF1)		Saccharomyces cerevisiae
YEAST|SGD=S000000291|UniProtKB=P38251	RFC5	Replication factor C subunit 5;RFC5;ortholog	REPLICATION FACTOR C SUBUNIT 3 (PTHR11669:SF1)	DNA-directed DNA polymerase(PC00018)	Saccharomyces cerevisiae
YEAST|SGD=S000000943|UniProtKB=P40086	COX15	Cytochrome c oxidase assembly protein COX15;COX15;ortholog	CYTOCHROME C OXIDASE ASSEMBLY PROTEIN COX15 HOMOLOG (PTHR23289:SF2)		Saccharomyces cerevisiae
YEAST|SGD=S000002300|UniProtKB=P48445	BPL1	Biotin--protein ligase;BPL1;ortholog	HOLOCARBOXYLASE SYNTHETASE (BIOTIN-(PROPRIONYL-COA-CARBOXYLASE (ATP-HYDROLYSING)) LIGASE) (PTHR12835:SF5)	ligase(PC00142)	Saccharomyces cerevisiae
YEAST|SGD=S000002721|UniProtKB=Q06651	PIB1	E3 ubiquitin-protein ligase PIB1;PIB1;ortholog	E3 UBIQUITIN-PROTEIN LIGASE PIB1 (PTHR23164:SF28)	membrane trafficking regulatory protein(PC00151)	Saccharomyces cerevisiae
YEAST|SGD=S000000151|UniProtKB=P34220	YBL055C	Deoxyribonuclease Tat-D;YBL055C;ortholog	DEOXYRIBONUCLEASE TATDN1-RELATED (PTHR10060:SF15)		Saccharomyces cerevisiae
YEAST|SGD=S000005516|UniProtKB=P54862	HXT11	Hexose transporter HXT11;HXT11;ortholog	GALACTOSE TRANSPORTER-RELATED (PTHR48022:SF75)		Saccharomyces cerevisiae
YEAST|SGD=S000003228|UniProtKB=P53057	YPS5	Yapsin-5;YPS5;ortholog			Saccharomyces cerevisiae
YEAST|SGD=S000004433|UniProtKB=P33442	RPS1A	40S ribosomal protein S1-A;RPS1A;ortholog	40S RIBOSOMAL PROTEIN S3A (PTHR11830:SF0)	ribosomal protein(PC00202)	Saccharomyces cerevisiae
YEAST|SGD=S000003354|UniProtKB=P53272	YGR122W	Uncharacterized protein YGR122W;YGR122W;ortholog			Saccharomyces cerevisiae
YEAST|SGD=S000001637|UniProtKB=P36057	SRP102	Signal recognition particle receptor subunit beta;SRP102;ortholog	SIGNAL RECOGNITION PARTICLE RECEPTOR SUBUNIT BETA (PTHR11485:SF34)	transfer/carrier protein(PC00219)	Saccharomyces cerevisiae
YEAST|SGD=S000004266|UniProtKB=Q06218	DBP9	ATP-dependent RNA helicase DBP9;DBP9;ortholog	ATP-DEPENDENT RNA HELICASE DDX56-RELATED (PTHR24031:SF96)		Saccharomyces cerevisiae
YEAST|SGD=S000002319|UniProtKB=P39517	DHH1	ATP-dependent RNA helicase DHH1;DHH1;ortholog	ATP-DEPENDENT RNA HELICASE DDX6-RELATED (PTHR47960:SF17)		Saccharomyces cerevisiae
YEAST|SGD=S000002285|UniProtKB=P25693	PCL2	PHO85 cyclin-2;PCL2;ortholog	PHO85 CYCLIN-2-RELATED (PTHR15615:SF10)		Saccharomyces cerevisiae
YEAST|SGD=S000003067|UniProtKB=P53145	LSG1	Large subunit GTPase 1;LSG1;ortholog	LARGE SUBUNIT GTPASE 1 HOMOLOG (PTHR45709:SF2)		Saccharomyces cerevisiae
YEAST|SGD=S000004986|UniProtKB=P53959	COG6	Conserved oligomeric Golgi complex subunit 6;COG6;ortholog	CONSERVED OLIGOMERIC GOLGI COMPLEX SUBUNIT 6 (PTHR21506:SF0)		Saccharomyces cerevisiae
YEAST|SGD=S000003701|UniProtKB=P38970	HAL5	Serine/threonine-protein kinase HAL5;HAL5;ortholog	SERINE/THREONINE-PROTEIN KINASE HAL5-RELATED (PTHR24343:SF43)	non-receptor serine/threonine protein kinase(PC00167)	Saccharomyces cerevisiae
YEAST|SGD=S000002805|UniProtKB=Q92317	NCB2	Negative cofactor 2 complex subunit beta;NCB2;ortholog	PROTEIN DR1 (PTHR46138:SF1)		Saccharomyces cerevisiae
YEAST|SGD=S000004286|UniProtKB=Q12349	ATP14	ATP synthase subunit H, mitochondrial;ATP14;ortholog	ATP SYNTHASE SUBUNIT H, MITOCHONDRIAL (PTHR28207:SF1)		Saccharomyces cerevisiae
YEAST|SGD=S000002318|UniProtKB=P06784	STE7	Serine/threonine-protein kinase STE7;STE7;ortholog	DUAL SPECIFICITY MITOGEN-ACTIVATED PROTEIN KINASE KINASE 5 (PTHR48013:SF9)		Saccharomyces cerevisiae
YEAST|SGD=S000000318|UniProtKB=P31244	RAD16	DNA repair protein RAD16;RAD16;ortholog	DNA REPAIR PROTEIN RAD16 (PTHR45626:SF12)		Saccharomyces cerevisiae
YEAST|SGD=S000005106|UniProtKB=P0CX27	RPL41A	60S ribosomal protein L42-A;RPL42A;ortholog	RIBOSOMAL PROTEIN L36A LIKE (PTHR10369:SF3)	ribosomal protein(PC00202)	Saccharomyces cerevisiae
YEAST|SGD=S000002269|UniProtKB=Q12277	RRP42	Exosome complex component RRP42;RRP42;ortholog	EXOSOME COMPLEX COMPONENT RRP42 (PTHR11097:SF8)	exoribonuclease(PC00099)	Saccharomyces cerevisiae
YEAST|SGD=S000005910|UniProtKB=Q08907	FIT3	Facilitator of iron transport 3;FIT3;ortholog			Saccharomyces cerevisiae
YEAST|SGD=S000000369|UniProtKB=P38290	UBS1	Ubiquitin-conjugating enzyme suppressor 1;UBS1;ortholog			Saccharomyces cerevisiae
YEAST|SGD=S000007592|UniProtKB=Q3E770	YAL068C	Seripauperin-9;PAU9;ortholog	CELL WALL PROTEIN CWP1-RELATED (PTHR31002:SF34)		Saccharomyces cerevisiae
YEAST|SGD=S000001324|UniProtKB=P40518	ARC15	Actin-related protein 2/3 complex subunit 5;ARC15;ortholog	ACTIN-RELATED PROTEIN 2/3 COMPLEX SUBUNIT 5 (PTHR12644:SF0)	actin or actin-binding cytoskeletal protein(PC00041)	Saccharomyces cerevisiae
YEAST|SGD=S000005676|UniProtKB=Q12487	MRPL23	54S ribosomal protein L23, mitochondrial;MRPL23;ortholog	39S RIBOSOMAL PROTEIN L13, MITOCHONDRIAL (PTHR11545:SF2)	ribosomal protein(PC00202)	Saccharomyces cerevisiae
YEAST|SGD=S000003201|UniProtKB=P53072	YGL232W	tRNA acetyltransferase TAN1;TAN1;ortholog	THUMP DOMAIN-CONTAINING PROTEIN 1 (PTHR13452:SF10)		Saccharomyces cerevisiae
YEAST|SGD=S000000335|UniProtKB=P38273	CCZ1	Vacuolar fusion protein CCZ1;CCZ1;ortholog	VACUOLAR FUSION PROTEIN CCZ1 HOMOLOG-RELATED (PTHR13056:SF0)		Saccharomyces cerevisiae
YEAST|SGD=S000003811|UniProtKB=P21374	ISY1	Pre-mRNA-splicing factor ISY1;ISY1;ortholog	PRE-MRNA-SPLICING FACTOR ISY1 HOMOLOG (PTHR13021:SF8)	RNA splicing factor(PC00148)	Saccharomyces cerevisiae
YEAST|SGD=S000000199|UniProtKB=P38165	RTG3	Retrograde regulation protein 3;RTG3;ortholog	MIP04163P (PTHR45776:SF2)		Saccharomyces cerevisiae
YEAST|SGD=S000002650|UniProtKB=P22580	AMD2	Probable amidase;AMD2;ortholog	AMIDASE-RELATED (PTHR46072:SF11)		Saccharomyces cerevisiae
YEAST|SGD=S000000171|UniProtKB=P09435	SSA3	Heat shock protein SSA3;SSA3;ortholog	HEAT SHOCK PROTEIN SSA3-RELATED (PTHR19375:SF385)		Saccharomyces cerevisiae
YEAST|SGD=S000006292|UniProtKB=P20424	SRP54	Signal recognition particle subunit SRP54;SRP54;ortholog	SIGNAL RECOGNITION PARTICLE 54 KDA PROTEIN (PTHR11564:SF5)	RNA binding protein(PC00031)	Saccharomyces cerevisiae
YEAST|SGD=S000006262|UniProtKB=P32331	YMC1	Mitochondrial glycine transporter YMC1;YMC1;ortholog	CARRIER PROTEIN YMC2, MITOCHONDRIAL-RELATED (PTHR45624:SF15)		Saccharomyces cerevisiae
YEAST|SGD=S000000037|UniProtKB=P06182	CYC3	Cytochrome c heme lyase;CYC3;orthologCytochrome c heme lyase (holocytochrome c synthase); attaches heme to apo-cytochrome c (Cyc1p or Cyc7p) in mitochondrial intermembrane space;	CYTOCHROME C HEME LYASE (PTHR12743:SF3)	lyase(PC00144)	Saccharomyces cerevisiae
YEAST|SGD=S000003289|UniProtKB=P53237	LST7	Protein LST7;LST7;ortholog	FOLLICULIN (PTHR31441:SF2)		Saccharomyces cerevisiae
YEAST|SGD=S000003362|UniProtKB=P53278	YGR130C	Uncharacterized protein YGR130C;YGR130C;ortholog			Saccharomyces cerevisiae
YEAST|SGD=S000001756|UniProtKB=P25293	NAP1	Nucleosome assembly protein;NAP1;ortholog	AT14585P-RELATED (PTHR11875:SF7)	chromatin/chromatin-binding, or -regulatory protein(PC00077)	Saccharomyces cerevisiae
YEAST|SGD=S000002746|UniProtKB=Q05497	YDR338C	Uncharacterized transporter YDR338C;YDR338C;ortholog	AEL099WP (PTHR11206:SF197)	transporter(PC00227)	Saccharomyces cerevisiae
YEAST|SGD=S000002233|UniProtKB=P0C2H8	RPL34A,RPL31A	60S ribosomal protein L31-A;RPL31A;ortholog	RIBOSOMAL PROTEIN L31 (PTHR10956:SF0)	ribosomal protein(PC00202)	Saccharomyces cerevisiae
YEAST|SGD=S000006029|UniProtKB=Q02872	YPL108W	Uncharacterized protein YPL108W;YPL108W;ortholog			Saccharomyces cerevisiae
YEAST|SGD=S000004254|UniProtKB=P0C0X0	RPS28B	40S ribosomal protein S28-B;RPS28B;ortholog	40S RIBOSOMAL PROTEIN S28 (PTHR10769:SF3)	ribosomal protein(PC00202)	Saccharomyces cerevisiae
YEAST|SGD=S000006174|UniProtKB=Q12045	VIK1	Spindle pole body-associated protein VIK1;VIK1;ortholog			Saccharomyces cerevisiae
YEAST|SGD=S000004944|UniProtKB=P0CE85	YMR325W	Seripauperin-19;PAU19;ortholog	CELL WALL PROTEIN CWP1-RELATED (PTHR31002:SF34)		Saccharomyces cerevisiae
YEAST|SGD=S000000379|UniProtKB=P38123	SWD3	COMPASS component SWD3;SWD3;ortholog	PROTEIN WILL DIE SLOWLY (PTHR22847:SF603)		Saccharomyces cerevisiae
YEAST|SGD=S000005159|UniProtKB=P40154	IES2	Ino eighty subunit 2;IES2;ortholog	INO80 COMPLEX SUBUNIT B (PTHR21561:SF12)		Saccharomyces cerevisiae
YEAST|SGD=S000000359|UniProtKB=P33313	CNS1	Hsp70/Hsp90 co-chaperone CNS1;CNS1;ortholog	TETRATRICOPEPTIDE REPEAT PROTEIN 4 (PTHR46035:SF1)		Saccharomyces cerevisiae
YEAST|SGD=S000000680|UniProtKB=P16649	TUP1	General transcriptional corepressor TUP1;TUP1;ortholog	WD REPEAT-CONTAINING PROTEIN WDR-5.2-RELATED (PTHR42968:SF10)	scaffold/adaptor protein(PC00226)	Saccharomyces cerevisiae
YEAST|SGD=S000004228|UniProtKB=Q06001	YLR238W	Factor arrest protein 10;FAR10;ortholog	LD47843P (PTHR15715:SF37)	scaffold/adaptor protein(PC00226)	Saccharomyces cerevisiae
YEAST|SGD=S000005804|UniProtKB=P06174	HEM4	Uroporphyrinogen-III synthase;HEM4;ortholog	UROPORPHYRINOGEN-III SYNTHASE (PTHR12390:SF0)	hydrolase(PC00121)	Saccharomyces cerevisiae
YEAST|SGD=S000003478|UniProtKB=P29056	BRF1	Transcription factor IIIB 70 kDa subunit;BRF1;ortholog	TRANSCRIPTION FACTOR IIIB 90 KDA SUBUNIT (PTHR11618:SF4)	general transcription factor(PC00259)	Saccharomyces cerevisiae
YEAST|SGD=S000003909|UniProtKB=P47176	BAT2	Branched-chain-amino-acid aminotransferase, cytosolic;BAT2;ortholog	BRANCHED-CHAIN-AMINO-ACID AMINOTRANSFERASE (PTHR11825:SF44)	transaminase(PC00216)	Saccharomyces cerevisiae
YEAST|SGD=S000002545|UniProtKB=P17629	HPR1	THO complex subunit HPR1;HPR1;ortholog			Saccharomyces cerevisiae
YEAST|SGD=S000005225|UniProtKB=P53834	HCH1	Hsp90 co-chaperone HCH1;HCH1;ortholog	HSP90 CO-CHAPERONE HCH1 (PTHR13009:SF15)	chaperone(PC00072)	Saccharomyces cerevisiae
YEAST|SGD=S000004964|UniProtKB=P53975	YNL019C	Uncharacterized membrane protein YNL019C;YNL019C;ortholog			Saccharomyces cerevisiae
YEAST|SGD=S000006069|UniProtKB=Q12036	PPT2	Mitochondrial holo-[acyl-carrier-protein] synthase;PPT2;ortholog			Saccharomyces cerevisiae
YEAST|SGD=S000000545|UniProtKB=P17709	GLK1	Glucokinase-1;GLK1;ortholog	GLUCOKINASE-1-RELATED (PTHR19443:SF30)		Saccharomyces cerevisiae
YEAST|SGD=S000003928|UniProtKB=Q07798	SPO75	Sporulation-specific protein 75;SPO75;ortholog	SPORULATION-SPECIFIC PROTEIN 75 (PTHR13018:SF20)		Saccharomyces cerevisiae
YEAST|SGD=S000000310|UniProtKB=P38264	PHO88	SRP-independent targeting protein 3;PHO88;ortholog	SRP-INDEPENDENT TARGETING PROTEIN 3 (PTHR28112:SF1)		Saccharomyces cerevisiae
YEAST|SGD=S000000295|UniProtKB=P32830	MRS5	Mitochondrial import inner membrane translocase subunit TIM12;TIM12;ortholog	MITOCHONDRIAL IMPORT INNER MEMBRANE TRANSLOCASE SUBUNIT TIM12 (PTHR11038:SF18)	transporter(PC00227)	Saccharomyces cerevisiae
YEAST|SGD=S000002631|UniProtKB=Q04930	YDR223W	Transcription factor CRF1;CRF1;ortholog	PROTEIN IFH1-RELATED (PTHR28057:SF1)		Saccharomyces cerevisiae
YEAST|SGD=S000003106|UniProtKB=P53122	YGL138C	Uncharacterized protein YGL138C;YGL138C;ortholog			Saccharomyces cerevisiae
YEAST|SGD=S000003942|UniProtKB=P32350	KNS1	Dual specificity protein kinase KNS1;KNS1;ortholog	SERINE/THREONINE-PROTEIN KINASE DOA (PTHR45646:SF11)		Saccharomyces cerevisiae
YEAST|SGD=S000001789|UniProtKB=P36160	RPF2	Ribosome biogenesis protein RPF2;RPF2;ortholog	RIBOSOME PRODUCTION FACTOR 2 HOMOLOG (PTHR12728:SF0)		Saccharomyces cerevisiae
YEAST|SGD=S000005379|UniProtKB=Q08157	YOL019W	Uncharacterized membrane protein YOL019W;YOL019W;ortholog	SRD1P (PTHR28013:SF5)		Saccharomyces cerevisiae
YEAST|SGD=S000000290|UniProtKB=P38250	IST2	Increased sodium tolerance protein 2;IST2;ortholog	ANOCTAMIN (PTHR12308:SF73)		Saccharomyces cerevisiae
YEAST|SGD=S000005978|UniProtKB=P33300	SUR1	Mannosyl phosphorylinositol ceramide synthase SUR1;SUR1;ortholog	MANNOSYL PHOSPHORYLINOSITOL CERAMIDE SYNTHASE CSH1-RELATED (PTHR32385:SF20)	glycosyltransferase(PC00111)	Saccharomyces cerevisiae
YEAST|SGD=S000005315|UniProtKB=P32838	PPG1	Serine/threonine-protein phosphatase PP2A-like PPG1;PPG1;ortholog	SERINE/THREONINE-PROTEIN PHOSPHATASE PP2A-LIKE PPG1 (PTHR45619:SF6)		Saccharomyces cerevisiae
YEAST|SGD=S000000164|UniProtKB=P38063	PRS4	Ribose-phosphate pyrophosphokinase 4;PRS4;ortholog	RIBOSE-PHOSPHATE PYROPHOSPHOKINASE 2 (PTHR10210:SF32)	nucleotide kinase(PC00172)	Saccharomyces cerevisiae
YEAST|SGD=S000004951|UniProtKB=P41318	LST8	Target of rapamycin complex subunit LST8;LST8;ortholog	TARGET OF RAPAMYCIN COMPLEX SUBUNIT LST8 (PTHR19842:SF0)		Saccharomyces cerevisiae
YEAST|SGD=S000000373|UniProtKB=P32590	SSE2	Heat shock protein homolog SSE2;SSE2;ortholog Member of Hsp110 subclass of the heat shock protein 70 (HSP70) family; serves as nucleotide exchange factor to load ATP onto the SSA class of cytosolic Hsp70s; may be involved in protein folding; localized to the cytoplasm;	HSC70CB, ISOFORM G (PTHR45639:SF4)		Saccharomyces cerevisiae
YEAST|SGD=S000005660|UniProtKB=Q12128	BAG7	Rho-GTPase-activating protein BAG7;BAG7;ortholog	SPERMATHECAL PHYSIOLOGY VARIANT (PTHR15228:SF25)		Saccharomyces cerevisiae
YEAST|SGD=S000003297|UniProtKB=P53241	VHT1	Vitamin H transporter;VHT1;ortholog	VITAMIN H TRANSPORTER (PTHR43791:SF31)	primary active transporter(PC00068)	Saccharomyces cerevisiae
YEAST|SGD=S000004089|UniProtKB=Q12385	ICT1	1-acylglycerol-3-phosphate O-acyltransferase ICT1;ICT1;ortholog	1-ACYLGLYCEROL-3-PHOSPHATE O-ACYLTRANSFERASE ICT1-RELATED (PTHR42886:SF23)		Saccharomyces cerevisiae
YEAST|SGD=S000000198|UniProtKB=P38166	SFT2	Protein transport protein SFT2;SFT2;ortholog	VESICLE TRANSPORT PROTEIN SFT2C (PTHR23137:SF36)		Saccharomyces cerevisiae
YEAST|SGD=S000002267|UniProtKB=Q12103	YDL109C	Putative lipase YDL109C;YDL109C;ortholog	LIPASE ROG1-RELATED (PTHR12482:SF42)		Saccharomyces cerevisiae
YEAST|SGD=S000006099|UniProtKB=Q08920	CBC2	Nuclear cap-binding protein subunit 2;CBC2;ortholog	NUCLEAR CAP-BINDING PROTEIN SUBUNIT 2 (PTHR18847:SF0)	RNA binding protein(PC00031)	Saccharomyces cerevisiae
YEAST|SGD=S000000360|UniProtKB=P38283	SLI15	Inner centromere protein-related protein SLI15;SLI15;ortholog			Saccharomyces cerevisiae
YEAST|SGD=S000006054|UniProtKB=P19541	RDS2	Regulator of drug sensitivity 2;RDS2;ortholog	REGULATOR OF DRUG SENSITIVITY 2 (PTHR31986:SF7)		Saccharomyces cerevisiae
YEAST|SGD=S000002987|UniProtKB=P43639	CKB1	Casein kinase II subunit beta;CKB1;ortholog	CASEIN KINASE II SUBUNIT BETA (PTHR11740:SF24)	kinase modulator(PC00140)	Saccharomyces cerevisiae
YEAST|SGD=S000000569|UniProtKB=P25379	CHA1	Catabolic L-serine/threonine dehydratase;CHA1;ortholog	CATABOLIC L-SERINE/THREONINE DEHYDRATASE (PTHR48078:SF2)		Saccharomyces cerevisiae
YEAST|SGD=S000001582|UniProtKB=P34247	UTP11	U3 small nucleolar RNA-associated protein 11;UTP11;ortholog	U3 SMALL NUCLEOLAR RNA-ASSOCIATED PROTEIN 11-RELATED (PTHR12838:SF0)	RNA binding protein(PC00031)	Saccharomyces cerevisiae
YEAST|SGD=S000002891|UniProtKB=P27809	KRE2	Glycolipid 2-alpha-mannosyltransferase;KRE2;ortholog	GLYCOLIPID 2-ALPHA-MANNOSYLTRANSFERASE-RELATED (PTHR31121:SF8)		Saccharomyces cerevisiae
YEAST|SGD=S000006193|UniProtKB=Q08984	YPL272C	Uncharacterized protein YPL272C;YPL272C;ortholog	ACR018CP (PTHR28037:SF2)		Saccharomyces cerevisiae
YEAST|SGD=S000002622|UniProtKB=Q12449	AHA1	Hsp90 co-chaperone AHA1;AHA1;ortholog Co-chaperone that binds Hsp82p and activates its ATPase activity; plays a role in determining prion variants; similar to Hch1p; expression is regulated by stresses such as heat shock; protein abundance increases in response to DNA replication stress	LD43819P (PTHR13009:SF8)	chaperone(PC00072)	Saccharomyces cerevisiae
YEAST|SGD=S000002159|UniProtKB=Q03441	RMD1	Sporulation protein RMD1;RMD1;ortholog	SPORULATION PROTEIN RMD1 (PTHR16255:SF15)		Saccharomyces cerevisiae
YEAST|SGD=S000001117|UniProtKB=P38796	PPE1	Protein phosphatase methylesterase 1;PPE1;ortholog	PROTEIN PHOSPHATASE METHYLESTERASE 1 (PTHR14189:SF0)	protein modifying enzyme(PC00260)	Saccharomyces cerevisiae
YEAST|SGD=S000001535|UniProtKB=P35734	ASK1	DASH complex subunit ASK1;ASK1;ortholog	DASH COMPLEX SUBUNIT ASK1 (PTHR28200:SF1)		Saccharomyces cerevisiae
YEAST|SGD=S000000474|UniProtKB=P38346	YBR270C	Probable target of rapamycin complex 2 subunit BIT2;BIT2;ortholog Subunit of TORC2 membrane-associated complex; involved in regulation of actin cytoskeletal dynamics during polarized growth and cell wall integrity; interacts with Slm1p and Slm2p, homologous PH domain-containing TORC2 substrates; BIT2 has a paralog, BIT61, that arose from the whole genome duplication	TARGET OF RAPAMYCIN COMPLEX 2 SUBUNIT BIT61-RELATED (PTHR32428:SF2)		Saccharomyces cerevisiae
YEAST|SGD=S000000030|UniProtKB=P28004	PRP45	Pre-mRNA-processing protein 45;PRP45;ortholog	SNW DOMAIN-CONTAINING PROTEIN 1 (PTHR12096:SF0)	RNA splicing factor(PC00148)	Saccharomyces cerevisiae
YEAST|SGD=S000007242|UniProtKB=Q86ZR7	YKL033W-A	Uncharacterized hydrolase YKL033W-A;YKL033W-A;ortholog	PSEUDOURIDINE-5'-PHOSPHATASE (PTHR18901:SF38)	phosphatase(PC00181)	Saccharomyces cerevisiae
YEAST|SGD=S000004698|UniProtKB=P46680	AIP1	Actin-interacting protein 1;AIP1;ortholog	WD REPEAT-CONTAINING PROTEIN 1 (PTHR19856:SF0)	non-motor actin binding protein(PC00165)	Saccharomyces cerevisiae
YEAST|SGD=S000000163|UniProtKB=P38187	UBP13	Ubiquitin carboxyl-terminal hydrolase 13;UBP13;ortholog	RE52890P (PTHR24006:SF805)	cysteine protease(PC00081)	Saccharomyces cerevisiae
YEAST|SGD=S000005833|UniProtKB=Q08777	MCH5	Riboflavin transporter MCH5;MCH5;ortholog	RIBOFLAVIN TRANSPORTER MCH5-RELATED (PTHR11360:SF177)	transporter(PC00227)	Saccharomyces cerevisiae
YEAST|SGD=S000004351|UniProtKB=Q05911	ADE13	Adenylosuccinate lyase;ADE13;ortholog	ADENYLOSUCCINATE LYASE (PTHR43172:SF1)	lyase(PC00144)	Saccharomyces cerevisiae
YEAST|SGD=S000005996|UniProtKB=P07261	GCR1	Glycolytic genes transcriptional activator GCR1;GCR1;ortholog	GLYCOLYTIC GENES TRANSCRIPTIONAL ACTIVATOR GCR1 (PTHR37784:SF1)		Saccharomyces cerevisiae
YEAST|SGD=S000003726|UniProtKB=P0C0W1	RPS24A	40S ribosomal protein S22-A;RPS22A;ortholog	RIBOSOMAL PROTEIN S15A (PTHR11758:SF16)	ribosomal protein(PC00202)	Saccharomyces cerevisiae
YEAST|SGD=S000005019|UniProtKB=P53941	IMP4	U3 small nucleolar ribonucleoprotein protein IMP4;IMP4;ortholog	U3 SMALL NUCLEOLAR RIBONUCLEOPROTEIN PROTEIN IMP4 (PTHR22734:SF2)	RNA splicing factor(PC00148)	Saccharomyces cerevisiae
YEAST|SGD=S000002872|UniProtKB=P38904	SPP41	Protein SPP41;SPP41;ortholog			Saccharomyces cerevisiae
YEAST|SGD=S000002367|UniProtKB=P32495	NHP2	H/ACA ribonucleoprotein complex subunit NHP2;NHP2;ortholog	H/ACA RIBONUCLEOPROTEIN COMPLEX SUBUNIT 2 (PTHR23105:SF54)	ribosomal protein(PC00202)	Saccharomyces cerevisiae
YEAST|SGD=S000007627|UniProtKB=Q3E769	YOL159C-A	Uncharacterized protein YOL159C-A;YOL159C-A;ortholog			Saccharomyces cerevisiae
YEAST|SGD=S000004525|UniProtKB=P53397	OGG1	N-glycosylase/DNA lyase;OGG1;ortholog	N-GLYCOSYLASE/DNA LYASE (PTHR10242:SF2)		Saccharomyces cerevisiae
YEAST|SGD=S000000516|UniProtKB=P25554	SGF29	SAGA-associated factor 29;SGF29;ortholog	SAGA-ASSOCIATED FACTOR 29 (PTHR21539:SF0)		Saccharomyces cerevisiae
YEAST|SGD=S000001724|UniProtKB=P36112	YKR016W	MICOS complex subunit MIC60;MIC60;ortholog	MICOS COMPLEX SUBUNIT MIC60 (PTHR15415:SF7)		Saccharomyces cerevisiae
YEAST|SGD=S000004035|UniProtKB=P46675	STU2	Protein STU2;STU2;ortholog	CYTOSKELETON-ASSOCIATED PROTEIN 5 (PTHR12609:SF0)	non-motor microtubule binding protein(PC00166)	Saccharomyces cerevisiae
YEAST|SGD=S000001798|UniProtKB=P36166	PXL1	Paxillin-like protein 1;PXL1;ortholog	PAXILLIN-LIKE PROTEIN 1 (PTHR24216:SF15)	actin or actin-binding cytoskeletal protein(PC00041)	Saccharomyces cerevisiae
YEAST|SGD=S000003911|UniProtKB=P47178	DAN1	Cell wall protein DAN1;DAN1;ortholog	CELL WALL PROTEIN CWP1-RELATED (PTHR31002:SF34)		Saccharomyces cerevisiae
YEAST|SGD=S000005011|UniProtKB=P51401	RPL8B	60S ribosomal protein L9-B;RPL9B;ortholog	60S RIBOSOMAL PROTEIN L9-RELATED (PTHR11655:SF16)	ribosomal protein(PC00202)	Saccharomyces cerevisiae
YEAST|SGD=S000001890|UniProtKB=P43585	VTC2	Vacuolar transporter chaperone 2;VTC2;ortholog	VACUOLAR TRANSPORTER CHAPERONE 2-RELATED (PTHR46140:SF2)		Saccharomyces cerevisiae
YEAST|SGD=S000006373|UniProtKB=Q06214	JIP5	WD repeat-containing protein JIP5;JIP5;ortholog	MITOCHONDRIAL DIVISION PROTEIN 1-RELATED (PTHR19857:SF8)		Saccharomyces cerevisiae
YEAST|SGD=S000007224|UniProtKB=O14464	YPL183W-A	54S ribosomal protein RTC6, mitochondrial;RTC6;ortholog	39S RIBOSOMAL PROTEIN L36, MITOCHONDRIAL (PTHR46909:SF1)		Saccharomyces cerevisiae
YEAST|SGD=S000001183|UniProtKB=P0CX28	RPL41B	60S ribosomal protein L42-B;RPL42B;ortholog	RIBOSOMAL PROTEIN L36A LIKE (PTHR10369:SF3)	ribosomal protein(PC00202)	Saccharomyces cerevisiae
YEAST|SGD=S000001663|UniProtKB=P05740	RPL20A	60S ribosomal protein L17-A;RPL17A;ortholog	RIBOSOMAL PROTEIN L17 (PTHR11593:SF10)		Saccharomyces cerevisiae
YEAST|SGD=S000001952|UniProtKB=P43623	YFR055W	Putative cystathionine beta-lyase;IRC7;ortholog	CYSTATHIONINE BETA-LYASE-RELATED (PTHR43500:SF1)		Saccharomyces cerevisiae
YEAST|SGD=S000000005|UniProtKB=P39704	ERP2	Protein ERP2;ERP2;ortholog	PROTEIN ERP2-RELATED (PTHR22811:SF80)	vesicle coat protein(PC00235)	Saccharomyces cerevisiae
YEAST|SGD=S000001592|UniProtKB=P14064	HAP4	Transcriptional activator HAP4;HAP4;orthologTranscription factor; subunit of the heme-activated, glucose-repressed Hap2p/3p/4p/5p CCAAT-binding complex, a transcriptional activator and global regulator of respiratory gene expression; provides the principal activation function of the complex; involved in diauxic shift			Saccharomyces cerevisiae
YEAST|SGD=S000005921|UniProtKB=P0CE86	YMR325W	Seripauperin-21;PAU21;ortholog	CELL WALL PROTEIN CWP1-RELATED (PTHR31002:SF34)		Saccharomyces cerevisiae
YEAST|SGD=S000003864|UniProtKB=P38627	URA8	CTP synthase 2;URA8;ortholog	CTP SYNTHASE-RELATED (PTHR11550:SF0)	ligase(PC00142)	Saccharomyces cerevisiae
YEAST|SGD=S000001733|UniProtKB=P36121	RPC37	DNA-directed RNA polymerase III subunit RPC5;RPC37;ortholog	DNA-DIRECTED RNA POLYMERASE III SUBUNIT RPC5 (PTHR12069:SF0)	DNA-directed RNA polymerase(PC00019)	Saccharomyces cerevisiae
YEAST|SGD=S000003175|UniProtKB=P32558	SSF1	FACT complex subunit SPT16;SPT16;ortholog	FACT COMPLEX SUBUNIT SPT16 (PTHR13980:SF15)	chromatin/chromatin-binding, or -regulatory protein(PC00077)	Saccharomyces cerevisiae
YEAST|SGD=S000004592|UniProtKB=P25297	PHO84	Inorganic phosphate transporter PHO84;PHO84;ortholog	INORGANIC PHOSPHATE TRANSPORTER PHO84 (PTHR24064:SF570)		Saccharomyces cerevisiae
YEAST|SGD=S000001161|UniProtKB=P38827	SET1	Histone-lysine N-methyltransferase, H3 lysine-4 specific;SET1;ortholog	HISTONE-LYSINE N-METHYLTRANSFERASE SETD1 (PTHR45814:SF2)	histone modifying enzyme(PC00261)	Saccharomyces cerevisiae
YEAST|SGD=S000002971|UniProtKB=P53197	CDH1	APC/C activator protein CDH1;CDH1;ortholog	FIZZY-RELATED PROTEIN HOMOLOG (PTHR19918:SF1)	ubiquitin-protein ligase(PC00234)	Saccharomyces cerevisiae
YEAST|SGD=S000005883|UniProtKB=Q08822	YOR356W	Probable electron transfer flavoprotein-ubiquinone oxidoreductase, mitochondrial;CIR2;ortholog	ELECTRON TRANSFER FLAVOPROTEIN-UBIQUINONE OXIDOREDUCTASE, MITOCHONDRIAL (PTHR10617:SF107)	oxidoreductase(PC00176)	Saccharomyces cerevisiae
YEAST|SGD=S000001351|UniProtKB=P40500	YIL089W	Uncharacterized membrane protein YIL089W;YIL089W;ortholog			Saccharomyces cerevisiae
YEAST|SGD=S000001762|UniProtKB=P36022	DYN1	Dynein heavy chain, cytoplasmic;DYN1;ortholog	CYTOPLASMIC DYNEIN 1 HEAVY CHAIN 1 (PTHR10676:SF314)	microtubule binding motor protein(PC00156)	Saccharomyces cerevisiae
YEAST|SGD=S000004498|UniProtKB=P15274	AMD1	AMP deaminase;AMD1;ortholog	AMP DEAMINASE (PTHR11359:SF0)	deaminase(PC00088)	Saccharomyces cerevisiae
YEAST|SGD=S000004333|UniProtKB=Q06134	SPO77	Sporulation-specific protein 77;SPO77;ortholog			Saccharomyces cerevisiae
YEAST|SGD=S000003417|UniProtKB=P36421	TYS1	Tyrosine--tRNA ligase, cytoplasmic;TYS1;ortholog	TYROSINE--TRNA LIGASE (PTHR42765:SF2)	aminoacyl-tRNA synthetase(PC00047)	Saccharomyces cerevisiae
YEAST|SGD=S000000455|UniProtKB=P33759	MRPS5	37S ribosomal protein S5, mitochondrial;MRPS5;ortholog	28S RIBOSOMAL PROTEIN S5, MITOCHONDRIAL (PTHR13718:SF61)	ribosomal protein(PC00202)	Saccharomyces cerevisiae
YEAST|SGD=S000001043|UniProtKB=P38755	OSH7	Oxysterol-binding protein homolog 7;OSH7;ortholog	OXYSTEROL-BINDING PROTEIN-RELATED PROTEIN 8 (PTHR10972:SF176)		Saccharomyces cerevisiae
YEAST|SGD=S000003669|UniProtKB=P10566	MRS3	Mitochondrial RNA-splicing protein MRS3;MRS3;ortholog	MITOFERRIN-1 (PTHR45758:SF4)		Saccharomyces cerevisiae
YEAST|SGD=S000000985|UniProtKB=P40099	FAU1	5-formyltetrahydrofolate cyclo-ligase;FAU1;ortholog	5-FORMYLTETRAHYDROFOLATE CYCLO-LIGASE (PTHR23407:SF1)	ligase(PC00142)	Saccharomyces cerevisiae
YEAST|SGD=S000006385|UniProtKB=P15303	SEC23	Protein transport protein SEC23;SEC23;ortholog	PROTEIN TRANSPORT PROTEIN SEC23 (PTHR11141:SF0)	vesicle coat protein(PC00235)	Saccharomyces cerevisiae
YEAST|SGD=S000002288|UniProtKB=P10622	RPP1B	60S acidic ribosomal protein P1-beta;RPP1B;ortholog	60S ACIDIC RIBOSOMAL PROTEIN P1 (PTHR45696:SF10)		Saccharomyces cerevisiae
YEAST|SGD=S000000107|UniProtKB=P32784	SCT1	Glycerol-3-phosphate O-acyltransferase 1;SCT1;ortholog	GLYCEROL-3-PHOSPHATE O-ACYLTRANSFERASE 1 (PTHR31605:SF0)		Saccharomyces cerevisiae
YEAST|SGD=S000003364|UniProtKB=P40961	PHB1	Prohibitin-1;PHB1;ortholog	PHB (PTHR23222:SF0)		Saccharomyces cerevisiae
YEAST|SGD=S000001878|UniProtKB=P35191	MDJ1	DnaJ homolog 1, mitochondrial;MDJ1;ortholog	DNAJ HOMOLOG 1, MITOCHONDRIAL-RELATED (PTHR43096:SF10)		Saccharomyces cerevisiae
YEAST|SGD=S000003103|UniProtKB=P0CX44	RPL1B	60S ribosomal protein L1-B;RPL1B;ortholog	60S RIBOSOMAL PROTEIN L10A (PTHR23105:SF101)	ribosomal protein(PC00202)	Saccharomyces cerevisiae
YEAST|SGD=S000000732|UniProtKB=P39953	YEL006W	Mitochondrial nicotinamide adenine dinucleotide transporter 2;YEA6;ortholog	MITOCHONDRIAL NICOTINAMIDE ADENINE DINUCLEOTIDE TRANSPORTER 1-RELATED (PTHR45683:SF2)		Saccharomyces cerevisiae
YEAST|SGD=S000006338|UniProtKB=P08593	MSS18	Protein MSS18;MSS18;ortholog			Saccharomyces cerevisiae
YEAST|SGD=S000004574|UniProtKB=P13298	URA5	Orotate phosphoribosyltransferase 1;URA5;ortholog	OROTATE PHOSPHORIBOSYLTRANSFERASE 1-RELATED (PTHR46683:SF1)		Saccharomyces cerevisiae
YEAST|SGD=S000004777|UniProtKB=P38920	MLH1	DNA mismatch repair protein MLH1;MLH1;ortholog	DNA MISMATCH REPAIR PROTEIN MLH1 (PTHR10073:SF12)	DNA binding protein(PC00009)	Saccharomyces cerevisiae
YEAST|SGD=S000000244|UniProtKB=P38224	FIG1	Factor-induced gene 1 protein;FIG1;ortholog	FACTOR-INDUCED GENE 1 PROTEIN (PTHR28092:SF1)		Saccharomyces cerevisiae
YEAST|SGD=S000000991|UniProtKB=P40104	YER189W	Uncharacterized protein YER189W;YER189W;ortholog	SUBFAMILY NOT NAMED (PTHR31583:SF2)		Saccharomyces cerevisiae
YEAST|SGD=S000001843|UniProtKB=P43552	YFL051C	Uncharacterized membrane protein YFL051C;YFL051C;ortholog			Saccharomyces cerevisiae
YEAST|SGD=S000000063|UniProtKB=P39705	NUP60	Nucleoporin NUP60;NUP60;ortholog	NUCLEOPORIN NUP60 (PTHR28284:SF1)		Saccharomyces cerevisiae
YEAST|SGD=S000000694|UniProtKB=P0CY11	HMRA1	Silenced mating-type protein A1;HMRA1;ortholog			Saccharomyces cerevisiae
YEAST|SGD=S000000803|UniProtKB=P39106	MNN1	Alpha-1,3-mannosyltransferase MNN1;MNN1;ortholog	ALPHA-1,3-MANNOSYLTRANSFERASE MNN1-RELATED (PTHR31392:SF1)		Saccharomyces cerevisiae
YEAST|SGD=S000002593|UniProtKB=Q04006	YDR185C	Protein UPS3, mitochondrial;UPS3;ortholog	PROTEIN SLOWMO (PTHR11158:SF17)		Saccharomyces cerevisiae
YEAST|SGD=S000000214|UniProtKB=P61830	HHT1	Histone H3;HHT2;ortholog	HISTONE H3 (PTHR11426:SF101)		Saccharomyces cerevisiae
YEAST|SGD=S000003565|UniProtKB=P47062	YJL028W	Uncharacterized protein YJL028W;YJL028W;ortholog			Saccharomyces cerevisiae
YEAST|SGD=S000000537|UniProtKB=P25344	STE50	Protein STE50;STE50;ortholog			Saccharomyces cerevisiae
YEAST|SGD=S000003817|UniProtKB=P47115	YJR056C	Uncharacterized protein YJR056C;YJR056C;ortholog	CHROMOSOME 9, WHOLE GENOME SHOTGUN SEQUENCE (PTHR38645:SF1)		Saccharomyces cerevisiae
YEAST|SGD=S000003579|UniProtKB=P47053	YJL043W	Uncharacterized protein YJL043W;YJL043W;ortholog			Saccharomyces cerevisiae
YEAST|SGD=S000003627|UniProtKB=P47026	YJL091C	GPI-anchored wall transfer protein 1;GWT1;ortholog	PHOSPHATIDYLINOSITOL-GLYCAN BIOSYNTHESIS CLASS W PROTEIN (PTHR20661:SF0)	acyltransferase(PC00042)	Saccharomyces cerevisiae
YEAST|SGD=S000006438|UniProtKB=O14455	RPL36B	60S ribosomal protein L36-B;RPL36B;ortholog	60S RIBOSOMAL PROTEIN L36-RELATED (PTHR10114:SF0)	ribosomal protein(PC00202)	Saccharomyces cerevisiae
YEAST|SGD=S000002244|UniProtKB=Q07505	YDL086W	Putative carboxymethylenebutenolidase;YDL086W;ortholog	CARBOXYMETHYLENEBUTENOLIDASE-RELATED (PTHR47562:SF2)		Saccharomyces cerevisiae
YEAST|SGD=S000000492|UniProtKB=P38153	APM3	AP-3 complex subunit mu;APM3;ortholog	CARMINE, ISOFORM A (PTHR10529:SF340)	membrane traffic protein(PC00150)	Saccharomyces cerevisiae
YEAST|SGD=S000003506|UniProtKB=P46677	TAF1	Transcription initiation factor TFIID subunit 1;TAF1;ortholog	TRANSCRIPTION INITIATION FACTOR TFIID SUBUNIT 1 (PTHR13900:SF0)	TATA-binding transcription factor(PC00255)	Saccharomyces cerevisiae
YEAST|SGD=S000000618|UniProtKB=P25345	YCR024C	Asparagine--tRNA ligase, mitochondrial;SLM5;ortholog	ASPARAGINE--TRNA LIGASE, MITOCHONDRIAL-RELATED (PTHR22594:SF34)	aminoacyl-tRNA synthetase(PC00047)	Saccharomyces cerevisiae
YEAST|SGD=S000005450|UniProtKB=P25847	MSH2	DNA mismatch repair protein MSH2;MSH2;ortholog	DNA MISMATCH REPAIR PROTEIN MSH2 (PTHR11361:SF35)	DNA binding protein(PC00009)	Saccharomyces cerevisiae
YEAST|SGD=S000000153|UniProtKB=P34222	YBL057C	Peptidyl-tRNA hydrolase 2;PTH2;ortholog	PEPTIDYL-TRNA HYDROLASE 2, MITOCHONDRIAL (PTHR12649:SF11)		Saccharomyces cerevisiae
YEAST|SGD=S000005669|UniProtKB=P35202	THI80	Thiamine pyrophosphokinase;THI80;ortholog	THIAMIN PYROPHOSPHOKINASE 1 (PTHR13622:SF8)		Saccharomyces cerevisiae
YEAST|SGD=S000004536|UniProtKB=Q04632	COG8	Conserved oligomeric Golgi complex subunit 8;COG8;ortholog	CONSERVED OLIGOMERIC GOLGI COMPLEX SUBUNIT 8 (PTHR21311:SF0)		Saccharomyces cerevisiae
YEAST|SGD=S000001750|UniProtKB=P36135	UTH1	Probable secreted beta-glucosidase UTH1;UTH1;ortholog	BETA-GLUCOSIDASE-LIKE PROTEIN NCA3, MITOCHONDRIAL-RELATED (PTHR31316:SF0)		Saccharomyces cerevisiae
YEAST|SGD=S000000055|UniProtKB=P39715	ECM1	Shuttling pre-60S factor ECM1;ECM1;ortholog	SHUTTLING PRE-60S FACTOR ECM1 (PTHR28280:SF1)		Saccharomyces cerevisiae
YEAST|SGD=S000005758|UniProtKB=P38523	MGE1	GrpE protein homolog, mitochondrial;MGE1;ortholog	GRPE PROTEIN HOMOLOG, MITOCHONDRIAL (PTHR21237:SF23)	primary active transporter(PC00068)	Saccharomyces cerevisiae
YEAST|SGD=S000005190|UniProtKB=P53853	VPS75	Vacuolar protein sorting-associated protein 75;VPS75;ortholog	VACUOLAR PROTEIN SORTING-ASSOCIATED PROTEIN 75 (PTHR11875:SF136)	chromatin/chromatin-binding, or -regulatory protein(PC00077)	Saccharomyces cerevisiae
YEAST|SGD=S000005243|UniProtKB=P48561	TRF5	Poly(A) RNA polymerase protein 1;TRF5;ortholog	INACTIVE NON-CANONICAL POLY(A) RNA POLYMERASE PROTEIN TRF4-2-RELATED (PTHR23092:SF15)	mRNA polyadenylation factor(PC00146)	Saccharomyces cerevisiae
YEAST|SGD=S000000475|UniProtKB=P38347	YBR271W	Protein-lysine N-methyltransferase EFM2;EFM2;ortholog	PROTEIN-LYSINE N-METHYLTRANSFERASE EFM2 (PTHR14614:SF137)		Saccharomyces cerevisiae
YEAST|SGD=S000000762|UniProtKB=P32629	ANP1	Mannan polymerase II complex ANP1 subunit;ANP1;ortholog	MANNAN POLYMERASE II COMPLEX ANP1 SUBUNIT (PTHR43083:SF2)	glycosyltransferase(PC00111)	Saccharomyces cerevisiae
YEAST|SGD=S000000916|UniProtKB=P39969	BOI2	Protein BOI2;BOI2;ortholog	SI:CH73-111K22.3 (PTHR22902:SF27)	membrane traffic protein(PC00150)	Saccharomyces cerevisiae
YEAST|SGD=S000004814|UniProtKB=P28519	RAD14	DNA repair protein RAD14;RAD14;ortholog	DNA REPAIR PROTEIN COMPLEMENTING XP-A CELLS (PTHR10142:SF0)	damaged DNA-binding protein(PC00086)	Saccharomyces cerevisiae
YEAST|SGD=S000005462|UniProtKB=Q12272	TPT1	tRNA 2'-phosphotransferase;TPT1;ortholog	TRNA 2'-PHOSPHOTRANSFERASE 1 (PTHR12684:SF2)	transferase(PC00220)	Saccharomyces cerevisiae
YEAST|SGD=S000003672|UniProtKB=Q3E754	RPS21B	40S ribosomal protein S21-B;RPS21B;ortholog	40S RIBOSOMAL PROTEIN S21 (PTHR10442:SF0)	ribosomal protein(PC00202)	Saccharomyces cerevisiae
YEAST|SGD=S000004456|UniProtKB=P0CX17	YLR464W,YEL076C-A	Putative uncharacterized protein YLR464W;YLR464W;ortholog	SUBFAMILY NOT NAMED (PTHR31583:SF2)		Saccharomyces cerevisiae
YEAST|SGD=S000000004|UniProtKB=P10591	SSA1	Heat shock protein SSA1;SSA1;ortholog	HEAT SHOCK COGNATE 70 (PTHR19375:SF426)		Saccharomyces cerevisiae
YEAST|SGD=S000005734|UniProtKB=P29461	PTP2	Tyrosine-protein phosphatase 2;PTP2;ortholog	TYROSINE-PROTEIN PHOSPHATASE 2 (PTHR19134:SF509)	protein phosphatase(PC00195)	Saccharomyces cerevisiae
YEAST|SGD=S000004370|UniProtKB=P32915	SEC61	Protein transport protein SEC61;SEC61;ortholog	DSEC61ALPHA (PTHR10906:SF1)	transporter(PC00227)	Saccharomyces cerevisiae
YEAST|SGD=S000002203|UniProtKB=P38913	FAD1	FAD synthase;FAD1;ortholog	FAD SYNTHASE (PTHR23293:SF9)		Saccharomyces cerevisiae
YEAST|SGD=S000003063|UniProtKB=P38932	VPS45	Vacuolar protein sorting-associated protein 45;VPS45;ortholog	VACUOLAR PROTEIN SORTING-ASSOCIATED PROTEIN 45 (PTHR11679:SF3)	membrane trafficking regulatory protein(PC00151)	Saccharomyces cerevisiae
YEAST|SGD=S000000775|UniProtKB=P32612	PAU2	Seripauperin-2;PAU2;ortholog	CELL WALL PROTEIN CWP1-RELATED (PTHR31002:SF34)		Saccharomyces cerevisiae
YEAST|SGD=S000002880|UniProtKB=Q03337	TRS31	Trafficking protein particle complex subunit 31;TRS31;ortholog	TRAFFICKING PROTEIN PARTICLE COMPLEX SUBUNIT 5 (PTHR20902:SF0)		Saccharomyces cerevisiae
YEAST|SGD=S000002780|UniProtKB=Q06385	VPS74	Vacuolar protein sorting-associated protein 74;VPS74;ortholog	GOLGI PHOSPHOPROTEIN 3 HOMOLOG SAURON (PTHR12704:SF2)		Saccharomyces cerevisiae
YEAST|SGD=S000005802|UniProtKB=P12962	CAF20	Cap-associated protein CAF20;CAF20;ortholog			Saccharomyces cerevisiae
YEAST|SGD=S000003060|UniProtKB=P49687	NUP145	Nucleoporin NUP145;NUP145;ortholog	NUCLEAR PORE COMPLEX PROTEIN NUP98-NUP96 (PTHR23198:SF17)	transporter(PC00227)	Saccharomyces cerevisiae
YEAST|SGD=S000000494|UniProtKB=P38356	BSD2	Metal homeostatis protein BSD2;BSD2;ortholog	NEDD4 FAMILY INTERACTING PROTEIN (PTHR13396:SF5)		Saccharomyces cerevisiae
YEAST|SGD=S000005769|UniProtKB=Q08647	YOR243C	Multisubstrate pseudouridine synthase 7;PUS7;ortholog	PSEUDOURIDYLATE SYNTHASE 7 HOMOLOG (PTHR13326:SF21)		Saccharomyces cerevisiae
YEAST|SGD=S000005366|UniProtKB=P04786	TOP1	DNA topoisomerase 1;TOP1;ortholog	DNA TOPOISOMERASE 1 (PTHR10290:SF3)	DNA topoisomerase(PC00017)	Saccharomyces cerevisiae
YEAST|SGD=S000002503|UniProtKB=Q03833	GIS1	Transcriptional activator/repressor GIS1;GIS1;ortholog	LYSINE DEMETHYLASE 4B (PTHR10694:SF7)	histone modifying enzyme(PC00261)	Saccharomyces cerevisiae
YEAST|SGD=S000000014|UniProtKB=P31383	TPD3	Protein phosphatase PP2A regulatory subunit A;TPD3;ortholog	PROTEIN PHOSPHATASE 2 (FORMERLY 2A), REGULATORY SUBUNIT A, BETA ISOFORM-RELATED (PTHR10648:SF4)	phosphatase modulator(PC00184)	Saccharomyces cerevisiae
YEAST|SGD=S000001504|UniProtKB=P20484	MAK11	Protein MAK11;MAK11;ortholog	PAK1 INTERACTING PROTEIN 1 (PTHR44675:SF1)		Saccharomyces cerevisiae
YEAST|SGD=S000003613|UniProtKB=P47034	ICS3	Increased copper sensitivity protein 3;ICS3;ortholog			Saccharomyces cerevisiae
YEAST|SGD=S000002458|UniProtKB=Q99288	YDR051C	Broad-range acid phosphatase DET1;DET1;ortholog	BROAD-RANGE ACID PHOSPHATASE DET1 (PTHR46192:SF2)		Saccharomyces cerevisiae
YEAST|SGD=S000001562|UniProtKB=P32364	SMY1	Kinesin-related protein SMY1;SMY1;ortholog	KINESIN-LIKE PROTEIN KIF15 (PTHR24115:SF576)	microtubule binding motor protein(PC00156)	Saccharomyces cerevisiae
YEAST|SGD=S000000141|UniProtKB=P07256	COR1	Cytochrome b-c1 complex subunit 1, mitochondrial;COR1;ortholog	CYTOCHROME B-C1 COMPLEX SUBUNIT 1, MITOCHONDRIAL (PTHR11851:SF126)	metalloprotease(PC00153)	Saccharomyces cerevisiae
YEAST|SGD=S000004162|UniProtKB=P32469	DPH5	Diphthine methyl ester synthase;DPH5;ortholog	DIPHTHINE METHYL ESTER SYNTHASE (PTHR10882:SF0)	methyltransferase(PC00155)	Saccharomyces cerevisiae
YEAST|SGD=S000002669|UniProtKB=P52911	EXG2	Glucan 1,3-beta-glucosidase 2;EXG2;ortholog	GLUCAN 1,3-BETA-GLUCOSIDASE 2 (PTHR31297:SF9)		Saccharomyces cerevisiae
YEAST|SGD=S000000081|UniProtKB=P35845	OSH1	Oxysterol-binding protein homolog 1;SWH1;ortholog	OXYSTEROL-BINDING PROTEIN HOMOLOG 1-RELATED (PTHR10972:SF177)		Saccharomyces cerevisiae
YEAST|SGD=S000000253|UniProtKB=P21538	REB1	DNA-binding protein REB1;REB1;ortholog	CYCLIN-D-BINDING MYB-LIKE TRANSCRIPTION FACTOR 1 (PTHR46380:SF2)		Saccharomyces cerevisiae
YEAST|SGD=S000001004|UniProtKB=P38709	YHL012W	Probable UTP--glucose-1-phosphate uridylyltransferase;YHL012W;ortholog	UTP--GLUCOSE-1-PHOSPHATE URIDYLYLTRANSFERASE (PTHR43511:SF4)		Saccharomyces cerevisiae
YEAST|SGD=S000004878|UniProtKB=Q03508	YMR265C	Uncharacterized protein YMR265C;YMR265C;ortholog	MEDIATOR OF RNA POLYMERASE II TRANSCRIPTION SUBUNIT 36A-RELATED (PTHR10335:SF0)	methyltransferase(PC00155)	Saccharomyces cerevisiae
YEAST|SGD=S000002305|UniProtKB=Q12342	YDL146W	Protein LDB17;LDB17;ortholog	NCK-INTERACTING PROTEIN WITH SH3 DOMAIN (PTHR13357:SF1)		Saccharomyces cerevisiae
YEAST|SGD=S000005221|UniProtKB=P08465	MET2	Homoserine O-acetyltransferase;MET2;ortholog	HOMOSERINE O-ACETYLTRANSFERASE (PTHR32268:SF11)	transferase(PC00220)	Saccharomyces cerevisiae
YEAST|SGD=S000002230|UniProtKB=Q07451	YDL072C	Endoplasmic reticulum transmembrane protein 3;YET3;ortholog	ENDOPLASMIC RETICULUM TRANSMEMBRANE PROTEIN 3 (PTHR12701:SF18)	membrane traffic protein(PC00150)	Saccharomyces cerevisiae
YEAST|SGD=S000002579|UniProtKB=P05453	SUP35	Eukaryotic peptide chain release factor GTP-binding subunit;SUP35;ortholog	G1 TO S PHASE TRANSITION 1 (PTHR23115:SF36)	translation factor(PC00223)	Saccharomyces cerevisiae
YEAST|SGD=S000004557|UniProtKB=P23639	PRS4	Proteasome subunit alpha type-2;PRE8;ortholog	PROTEASOME SUBUNIT ALPHA TYPE-2 (PTHR11599:SF16)		Saccharomyces cerevisiae
YEAST|SGD=S000002152|UniProtKB=Q3E7Y4	YBL112C	Putative uncharacterized helicase-like protein YBL112C;YBL112C;ortholog			Saccharomyces cerevisiae
YEAST|SGD=S000005523|UniProtKB=P0CF20	YOL163W	Putative uncharacterized transporter YOL163W;YOL163W;ortholog	AGR235WP (PTHR43791:SF29)	primary active transporter(PC00068)	Saccharomyces cerevisiae
YEAST|SGD=S000006064|UniProtKB=P05744	RPL37A	60S ribosomal protein L33-A;RPL33A;ortholog	RIBOSOMAL PROTEIN L35A (PTHR10902:SF0)	ribosomal protein(PC00202)	Saccharomyces cerevisiae
YEAST|SGD=S000006074|UniProtKB=P22216	RAD53	Serine/threonine-protein kinase RAD53;RAD53;ortholog	SERINE/THREONINE-PROTEIN KINASE RAD53 (PTHR44167:SF18)		Saccharomyces cerevisiae
YEAST|SGD=S000003901|UniProtKB=P47171	HIR3	Histone transcription regulator 3;HIR3;ortholog	CALCINEURIN-BINDING PROTEIN CABIN-1 (PTHR15502:SF7)	phosphatase inhibitor(PC00183)	Saccharomyces cerevisiae
YEAST|SGD=S000001701|UniProtKB=P36007	SRY1	L-threo-3-hydroxyaspartate ammonia-lyase;SRY1;ortholog	SERINE RACEMASE (PTHR43050:SF1)	epimerase/racemase(PC00096)	Saccharomyces cerevisiae
YEAST|SGD=S000001653|UniProtKB=P35996	MRPL38	54S ribosomal protein L38, mitochondrial;MRPL38;ortholog	54S RIBOSOMAL PROTEIN L38, MITOCHONDRIAL (PTHR11761:SF3)	ribosomal protein(PC00202)	Saccharomyces cerevisiae
YEAST|SGD=S000000203|UniProtKB=P38162	YBL107C	Mitochondrial intermembrane space cysteine motif-containing protein MIX23;MIX23;ortholog	COILED-COIL DOMAIN-CONTAINING PROTEIN 58 (PTHR31905:SF2)		Saccharomyces cerevisiae
YEAST|SGD=S000002162|UniProtKB=Q12165	ATP16	ATP synthase subunit delta, mitochondrial;ATP16;ortholog	ATP SYNTHASE SUBUNIT DELTA, MITOCHONDRIAL (PTHR13822:SF7)	ATP synthase(PC00002)	Saccharomyces cerevisiae
YEAST|SGD=S000000998|UniProtKB=P38751	SHU1	Suppressor of HU sensitivity involved in recombination protein 1;SHU1;ortholog			Saccharomyces cerevisiae
YEAST|SGD=S000001052|UniProtKB=P0C2H6	RPL27A	60S ribosomal protein L27-A;RPL27A;ortholog	60S RIBOSOMAL PROTEIN L27 (PTHR10497:SF0)	ribosomal protein(PC00202)	Saccharomyces cerevisiae
YEAST|SGD=S000004952|UniProtKB=P25294	SIS1	Protein SIS1;SIS1;ortholog	PROTEIN SIS1 (PTHR24078:SF549)		Saccharomyces cerevisiae
YEAST|SGD=S000004699|UniProtKB=Q04305	UTP15	U3 small nucleolar RNA-associated protein 15;UTP15;ortholog	U3 SMALL NUCLEOLAR RNA-ASSOCIATED PROTEIN 15 HOMOLOG (PTHR19924:SF26)	RNA processing factor(PC00147)	Saccharomyces cerevisiae
YEAST|SGD=S000003071|UniProtKB=P02406	RPL28	60S ribosomal protein L28;RPL28;ortholog	60S RIBOSOMAL PROTEIN L27A (PTHR11721:SF3)	ribosomal protein(PC00202)	Saccharomyces cerevisiae
YEAST|SGD=S000004939|UniProtKB=Q04897	YMR320W	Uncharacterized protein YMR320W;YMR320W;ortholog			Saccharomyces cerevisiae
YEAST|SGD=S000006266|UniProtKB=Q12178	FCY1	Cytosine deaminase;FCY1;ortholog	CYTOSINE DEAMINASE (PTHR11079:SF169)		Saccharomyces cerevisiae
YEAST|SGD=S000002499|UniProtKB=P52490	UBC13	Ubiquitin-conjugating enzyme E2 13;UBC13;ortholog	UBE2N PROTEIN-RELATED (PTHR24068:SF141)	ubiquitin-protein ligase(PC00234)	Saccharomyces cerevisiae
YEAST|SGD=S000002625|UniProtKB=P14737	RAD9	DNA repair protein RAD9;RAD9;ortholog	TP53-BINDING PROTEIN 1 (PTHR15321:SF3)	DNA binding protein(PC00009)	Saccharomyces cerevisiae
YEAST|SGD=S000001108|UniProtKB=P38789	SSF1	Ribosome biogenesis protein SSF1;SSF1;ortholog	SUPPRESSOR OF SWI4 1 HOMOLOG (PTHR12661:SF5)	RNA binding protein(PC00031)	Saccharomyces cerevisiae
YEAST|SGD=S000000228|UniProtKB=P38072	SCO2	Protein SCO2, mitochondrial;SCO2;ortholog	AT19154P (PTHR12151:SF5)	oxidase(PC00175)	Saccharomyces cerevisiae
YEAST|SGD=S000000795|UniProtKB=P39924	HXT13	Hexose transporter HXT13;HXT13;ortholog	GALACTOSE TRANSPORTER-RELATED (PTHR48022:SF75)		Saccharomyces cerevisiae
YEAST|SGD=S000005252|UniProtKB=P42846	KRI1	Protein KRI1;KRI1;ortholog	PROTEIN KRI1 HOMOLOG (PTHR14490:SF5)		Saccharomyces cerevisiae
YEAST|SGD=S000003618|UniProtKB=P47031	IML2	Inclusion body clearance protein IML2;IML2;ortholog	TETRATRICOPEPTIDE REPEAT PROTEIN 39C (PTHR31859:SF1)		Saccharomyces cerevisiae
YEAST|SGD=S000000571|UniProtKB=P0CY07	HMLALPHA1	Silenced mating-type protein ALPHA1;HMLALPHA1;ortholog			Saccharomyces cerevisiae
YEAST|SGD=S000005051|UniProtKB=P53930	YAF9	Protein AF-9 homolog;YAF9;ortholog	YEATS DOMAIN-CONTAINING PROTEIN 4 (PTHR23195:SF15)	general transcription factor(PC00259)	Saccharomyces cerevisiae
YEAST|SGD=S000001197|UniProtKB=P38850	RTT107	Regulator of Ty1 transposition protein 107;RTT107;ortholog	REGULATOR OF TY1 TRANSPOSITION PROTEIN 107 (PTHR47667:SF1)		Saccharomyces cerevisiae
YEAST|SGD=S000002991|UniProtKB=P53191	PIB2	Phosphatidylinositol 3-phosphate-binding protein 2;PIB2;ortholog	EEA1 (PTHR23164:SF6)	membrane trafficking regulatory protein(PC00151)	Saccharomyces cerevisiae
YEAST|SGD=S000002266|UniProtKB=P06242	KIN28	Serine/threonine-protein kinase KIN28;KIN28;ortholog	CYCLIN-DEPENDENT KINASE 7 (PTHR24056:SF0)	non-receptor serine/threonine protein kinase(PC00167)	Saccharomyces cerevisiae
YEAST|SGD=S000003304|UniProtKB=P48412	UPF3	Nonsense-mediated mRNA decay protein 3;UPF3;ortholog	FI21285P1 (PTHR13112:SF0)		Saccharomyces cerevisiae
YEAST|SGD=S000000013|UniProtKB=P31378	NTG1	Endonuclease III homolog 1;NTG1;ortholog	ENDONUCLEASE III-LIKE PROTEIN 1 (PTHR43286:SF1)	DNA glycosylase(PC00010)	Saccharomyces cerevisiae
YEAST|SGD=S000005739|UniProtKB=Q99314	SAS5	Something about silencing protein 5;SAS5;ortholog	SOMETHING ABOUT SILENCING PROTEIN 5-RELATED (PTHR23195:SF2)	general transcription factor(PC00259)	Saccharomyces cerevisiae
YEAST|SGD=S000005394|UniProtKB=Q08204	SMC5	Structural maintenance of chromosomes protein 5;SMC5;ortholog	STRUCTURAL MAINTENANCE OF CHROMOSOMES PROTEIN 5 (PTHR45916:SF1)		Saccharomyces cerevisiae
YEAST|SGD=S000002760|UniProtKB=Q06328	YDR352W	Probable vacuolar amino acid transporter YPQ2;YPQ2;ortholog	LYSOSOMAL AMINO ACID TRANSPORTER 1 (PTHR16201:SF34)		Saccharomyces cerevisiae
YEAST|SGD=S000005654|UniProtKB=P21264	ADE2	Phosphoribosylaminoimidazole carboxylase;ADE2;ortholog	PHOSPHORIBOSYLAMINOIMIDAZOLE CARBOXYLASE (PTHR11609:SF5)	ligase(PC00142)	Saccharomyces cerevisiae
YEAST|SGD=S000000262|UniProtKB=P38237	UBP14	Ubiquitin carboxyl-terminal hydrolase 14;UBP14;ortholog	UBIQUITIN CARBOXYL-TERMINAL HYDROLASE (PTHR24006:SF664)	cysteine protease(PC00081)	Saccharomyces cerevisiae
YEAST|SGD=S000004668|UniProtKB=P32493	AEP1	ATPase expression protein 1, mitochondrial;AEP1;ortholog			Saccharomyces cerevisiae
YEAST|SGD=S000002423|UniProtKB=Q12248	DAD1	DASH complex subunit DAD1;DAD1;ortholog	DASH COMPLEX SUBUNIT DAD1 (PTHR28025:SF1)		Saccharomyces cerevisiae
YEAST|SGD=S000002194|UniProtKB=Q12069	YDL036C	tRNA pseudouridine(32) synthase, mitochondrial;PUS9;ortholog	RNA PSEUDOURIDYLATE SYNTHASE DOMAIN-CONTAINING PROTEIN 2 (PTHR21600:SF40)	RNA processing factor(PC00147)	Saccharomyces cerevisiae
YEAST|SGD=S000000824|UniProtKB=P32569	SRB4	Mediator of RNA polymerase II transcription subunit 17;SRB4;ortholog	MEDIATOR OF RNA POLYMERASE II TRANSCRIPTION SUBUNIT 17 (PTHR13114:SF7)	general transcription factor(PC00259)	Saccharomyces cerevisiae
YEAST|SGD=S000000562|UniProtKB=P25375	PRD1	Saccharolysin;PRD1;ortholog	SACCHAROLYSIN (PTHR11804:SF40)	metalloprotease(PC00153)	Saccharomyces cerevisiae
YEAST|SGD=S000002165|UniProtKB=P40327	PRS4,RPT2	26S proteasome regulatory subunit 4 homolog;RPT2;ortholog	26S PROTEASOME REGULATORY SUBUNIT 4 (PTHR23073:SF24)	protease(PC00190)	Saccharomyces cerevisiae
YEAST|SGD=S000004398|UniProtKB=P0C2H9	RPL31B	60S ribosomal protein L31-B;RPL31B;ortholog	RIBOSOMAL PROTEIN L31 (PTHR10956:SF0)	ribosomal protein(PC00202)	Saccharomyces cerevisiae
YEAST|SGD=S000000438|UniProtKB=P38328	ARC40	Actin-related protein 2/3 complex subunit 1;ARC40;ortholog	ACTIN-RELATED PROTEIN 2/3 COMPLEX SUBUNIT (PTHR10709:SF2)	actin or actin-binding cytoskeletal protein(PC00041)	Saccharomyces cerevisiae
YEAST|SGD=S000006368|UniProtKB=Q06211	MMS1	E3 ubiquitin-protein ligase linker protein MMS1;MMS1;ortholog			Saccharomyces cerevisiae
YEAST|SGD=S000002761|UniProtKB=P29509	TRR1	Thioredoxin reductase 1;TRR1;ortholog	THIOREDOXIN REDUCTASE 1-RELATED (PTHR48105:SF16)		Saccharomyces cerevisiae
YEAST|SGD=S000001734|UniProtKB=P14741	GCN3	Translation initiation factor eIF-2B subunit alpha;GCN3;ortholog	TRANSLATION INITIATION FACTOR EIF-2B SUBUNIT ALPHA (PTHR45860:SF1)		Saccharomyces cerevisiae
YEAST|SGD=S000000188|UniProtKB=P38061	RPL32	60S ribosomal protein L32;RPL32;ortholog	60S RIBOSOMAL PROTEIN L32-RELATED (PTHR23413:SF1)	ribosomal protein(PC00202)	Saccharomyces cerevisiae
YEAST|SGD=S000004841|UniProtKB=P14908	MTF1	Mitochondrial transcription factor 1;MTF1;ortholog	MITOCHONDRIAL TRANSCRIPTION FACTOR 1 (PTHR11727:SF15)	RNA methyltransferase(PC00033)	Saccharomyces cerevisiae
YEAST|SGD=S000002420|UniProtKB=Q12488	YDR013W	DNA replication complex GINS protein PSF1;PSF1;ortholog	DNA REPLICATION COMPLEX GINS PROTEIN PSF1 (PTHR12914:SF2)	general transcription factor(PC00259)	Saccharomyces cerevisiae
YEAST|SGD=S000000138|UniProtKB=P38196	FUI1	Uridine permease;FUI1;ortholog	URIDINE PERMEASE (PTHR30618:SF5)	transporter(PC00227)	Saccharomyces cerevisiae
YEAST|SGD=S000000411|UniProtKB=P38310	FTH1	Iron transporter FTH1;FTH1;ortholog	IRON TRANSPORTER FTH1 (PTHR31632:SF2)		Saccharomyces cerevisiae
YEAST|SGD=S000002680|UniProtKB=Q05584	GLO2	Hydroxyacylglutathione hydrolase, cytoplasmic isozyme;GLO2;ortholog	TENZING NORGAY, ISOFORM C (PTHR11935:SF94)		Saccharomyces cerevisiae
YEAST|SGD=S000000263|UniProtKB=P38080	AKL1	Serine/threonine-protein kinase AKL1;AKL1;ortholog	SERINE/THREONINE-PROTEIN KINASE AKL1 (PTHR22967:SF65)	non-receptor serine/threonine protein kinase(PC00167)	Saccharomyces cerevisiae
YEAST|SGD=S000000391|UniProtKB=P38301	YBR187W	GCR1-dependent translation factor 1;GDT1;ortholog	TRANSMEMBRANE PROTEIN 165 (PTHR12608:SF1)		Saccharomyces cerevisiae
YEAST|SGD=S000003391|UniProtKB=P27476	NSR1	Nuclear localization sequence-binding protein;NSR1;ortholog	NUCLEAR LOCALIZATION SEQUENCE-BINDING PROTEIN (PTHR48024:SF11)		Saccharomyces cerevisiae
YEAST|SGD=S000002255|UniProtKB=Q12377	RPN6	26S proteasome regulatory subunit RPN6;RPN6;ortholog	26S PROTEASOME NON-ATPASE REGULATORY SUBUNIT 11 (PTHR10678:SF2)		Saccharomyces cerevisiae
YEAST|SGD=S000004987|UniProtKB=P53958	BOP3	Protein BOP3;BOP3;ortholog			Saccharomyces cerevisiae
YEAST|SGD=S000000241|UniProtKB=P23833	SCO1	Protein SCO1, mitochondrial;SCO1;ortholog	AT19154P (PTHR12151:SF5)	oxidase(PC00175)	Saccharomyces cerevisiae
YEAST|SGD=S000004625|UniProtKB=P32559	MSS1	tRNA modification GTPase MSS1, mitochondrial;MSS1;ortholog	TRNA MODIFICATION GTPASE GTPBP3, MITOCHONDRIAL (PTHR42714:SF2)	RNA methyltransferase(PC00033)	Saccharomyces cerevisiae
YEAST|SGD=S000004992|UniProtKB=P53955	YNL047C	Phosphatidylinositol 4,5-bisphosphate-binding protein SLM2;SLM2;ortholog	PHOSPHATIDYLINOSITOL 4,5-BISPHOSPHATE-BINDING PROTEIN SLM1-RELATED (PTHR31941:SF12)		Saccharomyces cerevisiae
YEAST|SGD=S000002274|UniProtKB=P52891	NUP84	Nucleoporin NUP84;NUP84;ortholog	NUCLEAR PORE COMPLEX PROTEIN NUP107 (PTHR13003:SF2)	transporter(PC00227)	Saccharomyces cerevisiae
YEAST|SGD=S000002729|UniProtKB=P38986	ASP1	L-asparaginase 1;ASP1;ortholog	L-ASPARAGINASE 1 (PTHR43828:SF3)	hydrolase(PC00121)	Saccharomyces cerevisiae
YEAST|SGD=S000001212|UniProtKB=P38719	DBP8	ATP-dependent RNA helicase DBP8;DBP8;ortholog	ATP-DEPENDENT RNA HELICASE DDX49-RELATED (PTHR24031:SF240)		Saccharomyces cerevisiae
YEAST|SGD=S000003043|UniProtKB=P53159	MPS2	Monopolar spindle protein 2;MPS2;ortholog			Saccharomyces cerevisiae
YEAST|SGD=S000002712|UniProtKB=P35176	CPR5	Peptidyl-prolyl cis-trans isomerase D;CPR5;ortholog	PEPTIDYL-PROLYL CIS-TRANS ISOMERASE D-RELATED (PTHR11071:SF380)		Saccharomyces cerevisiae
YEAST|SGD=S000002897|UniProtKB=Q03406	YDR489W	DNA replication complex GINS protein SLD5;SLD5;ortholog	DNA REPLICATION COMPLEX GINS PROTEIN SLD5 (PTHR21206:SF0)		Saccharomyces cerevisiae
YEAST|SGD=S000000959|UniProtKB=P40094	COG3	Conserved oligomeric Golgi complex subunit 3;COG3;ortholog	CONSERVED OLIGOMERIC GOLGI COMPLEX SUBUNIT 3 (PTHR13302:SF8)		Saccharomyces cerevisiae
YEAST|SGD=S000001078|UniProtKB=P38770	YHR036W	Nucleus export protein BRL1;BRL1;ortholog	NUCLEUS EXPORT PROTEIN BRL1 (PTHR28136:SF4)		Saccharomyces cerevisiae
YEAST|SGD=S000003044|UniProtKB=P05737	RPL7A,RPL8A	60S ribosomal protein L7-A;RPL7A;ortholog	60S RIBOSOMAL PROTEIN L7-RELATED (PTHR11524:SF16)	ribosomal protein(PC00202)	Saccharomyces cerevisiae
YEAST|SGD=S000004102|UniProtKB=Q12130	YLR112W	Uncharacterized protein YLR112W;YLR112W;ortholog			Saccharomyces cerevisiae
YEAST|SGD=S000000181|UniProtKB=P38041	BOI1	Protein BOB1;BOI1;ortholog	SI:CH73-111K22.3 (PTHR22902:SF27)	membrane traffic protein(PC00150)	Saccharomyces cerevisiae
YEAST|SGD=S000003547|UniProtKB=P47077	YJL010C	Nucleolar protein 9;NOP9;ortholog	NUCLEOLAR PROTEIN 9 (PTHR13102:SF0)	RNA binding protein(PC00031)	Saccharomyces cerevisiae
YEAST|SGD=S000005286|UniProtKB=P32910	RPC34	DNA-directed RNA polymerase III subunit RPC6;RPC34;ortholog	DNA-DIRECTED RNA POLYMERASE III SUBUNIT RPC6 (PTHR12780:SF1)	DNA-directed RNA polymerase(PC00019)	Saccharomyces cerevisiae
YEAST|SGD=S000002343|UniProtKB=P0CX86	RPL41A	60S ribosomal protein L41-A;RPL41A;ortholog			Saccharomyces cerevisiae
YEAST|SGD=S000002206|UniProtKB=Q07351	STP4	Zinc finger protein STP4;STP4;ortholog	LD31554P-RELATED (PTHR24390:SF79)	C2H2 zinc finger transcription factor(PC00248)	Saccharomyces cerevisiae
YEAST|SGD=S000004855|UniProtKB=P0CX23	RPL20A	60S ribosomal protein L20-A;RPL20A;ortholog	60S RIBOSOMAL PROTEIN L18A (PTHR10052:SF1)		Saccharomyces cerevisiae
YEAST|SGD=S000002603|UniProtKB=P42073	REF2	RNA end formation protein 2;REF2;ortholog			Saccharomyces cerevisiae
YEAST|SGD=S000002832|UniProtKB=Q02647	SLC1	Dynein light chain 1, cytoplasmic;DYN2;ortholog	DYNEIN LIGHT CHAIN 2, CYTOPLASMIC (PTHR11886:SF35)	microtubule or microtubule-binding cytoskeletal protein(PC00157)	Saccharomyces cerevisiae
YEAST|SGD=S000001444|UniProtKB=P40565	IST3	U2 snRNP component IST3;IST3;ortholog	RNA-BINDING MOTIF PROTEIN, X-LINKED 2 (PTHR45880:SF1)		Saccharomyces cerevisiae
YEAST|SGD=S000004839|UniProtKB=Q05016	YMR226C	NADP-dependent 3-hydroxy acid dehydrogenase;YMR226C;ortholog	ALCOHOL DEHYDROGENASE (PTHR42901:SF1)	dehydrogenase(PC00092)	Saccharomyces cerevisiae
YEAST|SGD=S000001160|UniProtKB=P38826	AAP1	Origin recognition complex subunit 6;ORC6;ortholog			Saccharomyces cerevisiae
YEAST|SGD=S000001506|UniProtKB=P36103	YKL023W	Uncharacterized protein YKL023W;YKL023W;ortholog			Saccharomyces cerevisiae
YEAST|SGD=S000000988|UniProtKB=P40101	YER186C	Uncharacterized protein YER186C;YER186C;ortholog			Saccharomyces cerevisiae
YEAST|SGD=S000000245|UniProtKB=P38225	FAT1	Very long-chain fatty acid transport protein;FAT1;ortholog	RE52015P (PTHR43107:SF15)	secondary carrier transporter(PC00258)	Saccharomyces cerevisiae
YEAST|SGD=S000002564|UniProtKB=A0A023PZE8	YDR157W	Uncharacterized protein YDR157W;YDR157W;ortholog			Saccharomyces cerevisiae
YEAST|SGD=S000002195|UniProtKB=Q12140	YDL037C	Bypass of stop codon protein 1;BSC1;ortholog	KERATINOCYTE PROLINE-RICH PROTEIN (PTHR48138:SF2)		Saccharomyces cerevisiae
YEAST|SGD=S000001049|UniProtKB=P10614	ERG11	Lanosterol 14-alpha demethylase;ERG11;ortholog	LANOSTEROL 14-ALPHA DEMETHYLASE (PTHR24286:SF24)	oxygenase(PC00177)	Saccharomyces cerevisiae
YEAST|SGD=S000000389|UniProtKB=P38300	MBA1	Inner membrane mitoribosome receptor MBA1, mitochondrial;MBA1;ortholog	M-AAA PROTEASE-INTERACTING PROTEIN 1, MITOCHONDRIAL (PTHR13333:SF5)		Saccharomyces cerevisiae
YEAST|SGD=S000002465|UniProtKB=P54857	TGL2	Lipase 2;TGL2;ortholog	BCDNA.GH02384 (PTHR11440:SF35)	acyltransferase(PC00042)	Saccharomyces cerevisiae
YEAST|SGD=S000001654|UniProtKB=P36003	YKL171W	Nitrogen network kinase 1;NNK1;ortholog	NITROGEN NETWORK KINASE 1 (PTHR24349:SF433)	non-receptor serine/threonine protein kinase(PC00167)	Saccharomyces cerevisiae
YEAST|SGD=S000001439|UniProtKB=P40434	YIL177C	Y' element ATP-dependent helicase YIL177C;YIL177C;ortholog	ATP-DEPENDENT RNA HELICASE DDX58-RELATED (PTHR14074:SF16)		Saccharomyces cerevisiae
YEAST|SGD=S000002525|UniProtKB=Q04601	APC4	Anaphase-promoting complex subunit 4;APC4;ortholog	ANAPHASE-PROMOTING COMPLEX SUBUNIT 4 (PTHR13260:SF0)		Saccharomyces cerevisiae
YEAST|SGD=S000003155|UniProtKB=P04037	COX4	Cytochrome c oxidase subunit 4, mitochondrial;COX4;ortholog	CYTOCHROME C OXIDASE SUBUNIT 5B, MITOCHONDRIAL (PTHR10122:SF0)	oxidase(PC00175)	Saccharomyces cerevisiae
YEAST|SGD=S000000403|UniProtKB=P38131	KTR4	Probable mannosyltransferase KTR4;KTR4;ortholog	MANNOSYLTRANSFERASE KTR4-RELATED (PTHR31121:SF7)		Saccharomyces cerevisiae
YEAST|SGD=S000004829|UniProtKB=Q03656	SKY1	Serine/threonine-protein kinase SKY1;SKY1;ortholog	SRSF PROTEIN KINASE 1 (PTHR24055:SF0)	non-receptor serine/threonine protein kinase(PC00167)	Saccharomyces cerevisiae
YEAST|SGD=S000002562|UniProtKB=P14832	CPR1	Peptidyl-prolyl cis-trans isomerase;CPR1;ortholog	PEPTIDYL-PROLYL CIS-TRANS ISOMERASE-RELATED (PTHR11071:SF494)		Saccharomyces cerevisiae
YEAST|SGD=S000004175|UniProtKB=P49166	RPL37A	60S ribosomal protein L37-A;RPL37A;ortholog	RIBOSOMAL PROTEIN L37 (PTHR10768:SF0)	ribosomal protein(PC00202)	Saccharomyces cerevisiae
YEAST|SGD=S000002779|UniProtKB=Q06350	CTS2	Sporulation-specific chitinase 2;CTS2;ortholog	SPORULATION-SPECIFIC CHITINASE 2 (PTHR11177:SF317)	glycosidase(PC00110)	Saccharomyces cerevisiae
YEAST|SGD=S000003675|UniProtKB=P26725	YUR1	Probable mannosyltransferase YUR1;YUR1;ortholog	MANNOSYLTRANSFERASE KTR2-RELATED (PTHR31121:SF10)		Saccharomyces cerevisiae
YEAST|SGD=S000004955|UniProtKB=P53981	YNL010W	Uncharacterized phosphatase YNL010W;YNL010W;ortholog	PDP3-INTERACTING FACTOR 1 (PTHR32440:SF21)		Saccharomyces cerevisiae
YEAST|SGD=S000000021|UniProtKB=P31382	PMT2	Dolichyl-phosphate-mannose--protein mannosyltransferase 2;PMT2;ortholog	PROTEIN O-MANNOSYL-TRANSFERASE 2 (PTHR10050:SF46)		Saccharomyces cerevisiae
YEAST|SGD=S000003853|UniProtKB=P45976	FIP1	Pre-mRNA polyadenylation factor FIP1;FIP1;ortholog	PRE-MRNA 3'-END-PROCESSING FACTOR FIP1 (PTHR13484:SF0)		Saccharomyces cerevisiae
YEAST|SGD=S000001440|UniProtKB=P40561	SGN1	RNA-binding protein SGN1;SGN1;ortholog	EUKARYOTIC INITIATION FACTOR 4B-RELATED (PTHR23236:SF12)	translation initiation factor(PC00224)	Saccharomyces cerevisiae
YEAST|SGD=S000001404|UniProtKB=P39076	CCT2	T-complex protein 1 subunit beta;CCT2;ortholog	T-COMPLEX PROTEIN 1 SUBUNIT BETA (PTHR11353:SF23)	chaperonin(PC00073)	Saccharomyces cerevisiae
YEAST|SGD=S000006125|UniProtKB=P29295	HRR25	Casein kinase I homolog HRR25;HRR25;ortholog	CASEIN KINASE I ISOFORM EPSILON (PTHR11909:SF18)	non-receptor serine/threonine protein kinase(PC00167)	Saccharomyces cerevisiae
YEAST|SGD=S000001029|UniProtKB=P38733	YHL037C	Uncharacterized protein YHL037C;YHL037C;ortholog			Saccharomyces cerevisiae
YEAST|SGD=S000000695|UniProtKB=P25346	GIT1	Glycerophosphoinositol transporter 1;GIT1;ortholog	GLYCEROPHOSPHOINOSITOL TRANSPORTER 1 (PTHR24064:SF450)		Saccharomyces cerevisiae
YEAST|SGD=S000000137|UniProtKB=P23724	PRE7	Proteasome subunit beta type-6;PRE7;ortholog	PROTEASOME SUBUNIT BETA TYPE-1 (PTHR11599:SF59)		Saccharomyces cerevisiae
YEAST|SGD=S000000421|UniProtKB=P38316	APG12	Ubiquitin-like protein ATG12;ATG12;ortholog	UBIQUITIN-LIKE PROTEIN ATG12 (PTHR13385:SF0)		Saccharomyces cerevisiae
YEAST|SGD=S000002782|UniProtKB=Q06390	YDR374C	Methylated RNA-binding protein 1;PHO92;ortholog	YTH DOMAIN-CONTAINING FAMILY PROTEIN (PTHR12357:SF15)		Saccharomyces cerevisiae
YEAST|SGD=S000003632|UniProtKB=P40858	MRPL49	54S ribosomal protein L49, mitochondrial;MRPL49;ortholog	39S RIBOSOMAL PROTEIN L21, MITOCHONDRIAL (PTHR21349:SF0)	ribosomal protein(PC00202)	Saccharomyces cerevisiae
YEAST|SGD=S000001737|UniProtKB=P36124	SET3	SET domain-containing protein 3;SET3;ortholog	UPSET, ISOFORM A (PTHR46462:SF3)		Saccharomyces cerevisiae
YEAST|SGD=S000000799|UniProtKB=P39974	YEL073C	Uncharacterized protein YEL073C;YEL073C;ortholog			Saccharomyces cerevisiae
YEAST|SGD=S000000977|UniProtKB=P32643	TMT1	Trans-aconitate 3-methyltransferase;TMT1;ortholog	S-ADENOSYLMETHIONINE-DEPENDENT METHYLTRANSFERASE CRG1-RELATED (PTHR44942:SF4)		Saccharomyces cerevisiae
YEAST|SGD=S000003236|UniProtKB=P53203	YGR004W	Peroxisomal membrane protein PEX31;PEX31;ortholog	PEROXISOMAL MEMBRANE PROTEIN PEX30-RELATED (PTHR31679:SF2)		Saccharomyces cerevisiae
YEAST|SGD=S000002584|UniProtKB=P21734	UBC1	Ubiquitin-conjugating enzyme E2 1;UBC1;ortholog	UBIQUITIN-CONJUGATING ENZYME E2 K (PTHR24068:SF147)	ubiquitin-protein ligase(PC00234)	Saccharomyces cerevisiae
YEAST|SGD=S000005441|UniProtKB=P19158	IRA2	Inhibitory regulator protein IRA2;IRA2;ortholog	INHIBITORY REGULATOR PROTEIN IRA1-RELATED (PTHR10194:SF138)	GTPase-activating protein(PC00257)	Saccharomyces cerevisiae
YEAST|SGD=S000004106|UniProtKB=Q12186	MSL5	Branchpoint-bridging protein;MSL5;ortholog	SPLICING FACTOR 1 (PTHR11208:SF45)	RNA splicing factor(PC00148)	Saccharomyces cerevisiae
YEAST|SGD=S000000285|UniProtKB=P35177	SPT7	Transcriptional activator SPT7;SPT7;ortholog	TRANSCRIPTIONAL ACTIVATOR SPT7 (PTHR47343:SF1)		Saccharomyces cerevisiae
YEAST|SGD=S000005972|UniProtKB=Q02804	ARP1	ADP-ribosylation factor-like protein 3;ARL3;ortholog	ADP-RIBOSYLATION FACTOR-RELATED PROTEIN 1 (PTHR45909:SF1)		Saccharomyces cerevisiae
YEAST|SGD=S000001871|UniProtKB=P43573	BUD27	Bud site selection protein 27;BUD27;ortholog	BUD SITE SELECTION PROTEIN 27 (PTHR13345:SF6)	general transcription factor(PC00259)	Saccharomyces cerevisiae
YEAST|SGD=S000000069|UniProtKB=P27637	BUD14	Bud site selection protein 14;BUD14;ortholog	BUD SITE SELECTION PROTEIN 14 (PTHR47775:SF1)		Saccharomyces cerevisiae
YEAST|SGD=S000000846|UniProtKB=P40030	ERG28	Ergosterol biosynthetic protein 28;ERG28;ortholog	ERGOSTEROL BIOSYNTHETIC PROTEIN 28-RELATED (PTHR15451:SF19)		Saccharomyces cerevisiae
YEAST|SGD=S000002870|UniProtKB=P36527	MRPL28	54S ribosomal protein L28, mitochondrial;MRPL28;ortholog	39S RIBOSOMAL PROTEIN L40, MITOCHONDRIAL (PTHR13359:SF2)	ribosomal protein(PC00202)	Saccharomyces cerevisiae
YEAST|SGD=S000000767|UniProtKB=P32622	YEL041W	ATP-NADH kinase YEF1;YEF1;ortholog	NAD KINASE (PTHR20275:SF0)	nucleotide kinase(PC00172)	Saccharomyces cerevisiae
YEAST|SGD=S000000517|UniProtKB=P25555	GBP2	Single-strand telomeric DNA-binding protein GBP2;GBP2;ortholog	FI21236P1 (PTHR23003:SF3)	RNA splicing factor(PC00148)	Saccharomyces cerevisiae
YEAST|SGD=S000002366|UniProtKB=Q12315	GLE1	Nucleoporin GLE1;GLE1;ortholog	NUCLEOPORIN GLE1 (PTHR12960:SF0)	translation factor(PC00223)	Saccharomyces cerevisiae
YEAST|SGD=S000000271|UniProtKB=P27654	TIP1	Temperature shock-inducible protein 1;TIP1;ortholog	CELL WALL PROTEIN CWP1-RELATED (PTHR31002:SF34)		Saccharomyces cerevisiae
YEAST|SGD=S000000130|UniProtKB=P38198	STU1	Protein STU1;STU1;ortholog	CLIP-ASSOCIATING PROTEIN (PTHR21567:SF9)	non-motor microtubule binding protein(PC00166)	Saccharomyces cerevisiae
YEAST|SGD=S000002379|UniProtKB=P32797	CDC13	Cell division control protein 13;CDC13;ortholog	PROTECTION OF TELOMERES PROTEIN 1 (PTHR14513:SF0)	DNA binding protein(PC00009)	Saccharomyces cerevisiae
YEAST|SGD=S000005272|UniProtKB=P42834	MDJ2	Mitochondrial DnaJ homolog 2;MDJ2;ortholog	MITOCHONDRIAL DNAJ HOMOLOG 2 (PTHR12763:SF29)		Saccharomyces cerevisiae
YEAST|SGD=S000003001|UniProtKB=P53187	HOP2	Homologous-pairing protein 2;HOP2;ortholog	HOMOLOGOUS-PAIRING PROTEIN 2 HOMOLOG (PTHR15938:SF0)	DNA binding protein(PC00009)	Saccharomyces cerevisiae
YEAST|SGD=S000000340|UniProtKB=P38111	MEC1	Serine/threonine-protein kinase MEC1;MEC1;ortholog	SERINE/THREONINE-PROTEIN KINASE ATR (PTHR11139:SF69)	non-receptor serine/threonine protein kinase(PC00167)	Saccharomyces cerevisiae
YEAST|SGD=S000005001|UniProtKB=P53949	YNL056W	Tyrosine-protein phosphatase-like protein OCA2;OCA2;ortholog	TYROSINE-PROTEIN PHOSPHATASE-LIKE PROTEIN OCA2 (PTHR31126:SF0)	protein phosphatase(PC00195)	Saccharomyces cerevisiae
YEAST|SGD=S000000493|UniProtKB=P18480	SNF5	SWI/SNF chromatin-remodeling complex subunit SNF5;SNF5;ortholog	SWI/SNF CHROMATIN-REMODELING COMPLEX SUBUNIT SNF5 (PTHR10019:SF12)	DNA binding protein(PC00009)	Saccharomyces cerevisiae
YEAST|SGD=S000003866|UniProtKB=P47143	ADO1	Adenosine kinase;ADO1;ortholog	ADENOSINE KINASE (PTHR45769:SF3)		Saccharomyces cerevisiae
YEAST|SGD=S000002352|UniProtKB=Q12063	YDL193W	Dehydrodolichyl diphosphate synthase complex subunit NUS1;NUS1;ortholog	DEHYDRODOLICHYL DIPHOSPHATE SYNTHASE COMPLEX SUBUNIT NUS1 (PTHR21528:SF0)		Saccharomyces cerevisiae
YEAST|SGD=S000002463|UniProtKB=Q12025	YDR056C	Uncharacterized protein YDR056C;YDR056C;ortholog			Saccharomyces cerevisiae
YEAST|SGD=S000006390|UniProtKB=P39933	PZF1	Transcription factor IIIA;PZF1;ortholog	LD13728P-RELATED (PTHR24403:SF67)	C2H2 zinc finger transcription factor(PC00248)	Saccharomyces cerevisiae
YEAST|SGD=S000001121|UniProtKB=P32361	IRE1	Serine/threonine-protein kinase/endoribonuclease IRE1;IRE1;ortholog	INOSITOL-REQUIRING ENZYME-1 (PTHR13954:SF6)	endoribonuclease(PC00094)	Saccharomyces cerevisiae
YEAST|SGD=S000004241|UniProtKB=Q06563	SYM1	Protein SYM1;SYM1;ortholog	PEROXISOMAL MEMBRANE PROTEIN 2 (PTHR11266:SF80)	transporter(PC00227)	Saccharomyces cerevisiae
YEAST|SGD=S000000247|UniProtKB=P38227	AQR2	Quinidine resistance protein 3;QDR3;ortholog	QUINIDINE RESISTANCE PROTEIN 3 (PTHR23502:SF5)	secondary carrier transporter(PC00258)	Saccharomyces cerevisiae
YEAST|SGD=S000005898|UniProtKB=Q08886	GPB1	Guanine nucleotide-binding protein subunit beta 1;GPB1;ortholog	GUANINE NUCLEOTIDE-BINDING PROTEIN SUBUNIT BETA 1-RELATED (PTHR23244:SF456)		Saccharomyces cerevisiae
YEAST|SGD=S000004318|UniProtKB=Q06170	YLR326W	Uncharacterized membrane protein YLR326W;YLR326W;ortholog	YALI0C06193P (PTHR35519:SF1)		Saccharomyces cerevisiae
YEAST|SGD=S000005057|UniProtKB=P28000	RPC19	DNA-directed RNA polymerases I and III subunit RPAC2;RPC19;ortholog	DNA-DIRECTED RNA POLYMERASES I AND III SUBUNIT RPAC2 (PTHR13946:SF28)	DNA-directed RNA polymerase(PC00019)	Saccharomyces cerevisiae
YEAST|SGD=S000000870|UniProtKB=P34909	SSF1	General negative regulator of transcription subunit 4;MOT2;ortholog	CCR4-NOT TRANSCRIPTION COMPLEX SUBUNIT 4 (PTHR12603:SF0)	ubiquitin-protein ligase(PC00234)	Saccharomyces cerevisiae
YEAST|SGD=S000002468|UniProtKB=Q12298	YDR061W	Uncharacterized ABC transporter ATP-binding protein YDR061W;YDR061W;ortholog	ABC TRANSPORTER I FAMILY MEMBER 10 (PTHR43514:SF4)	ATP-binding cassette (ABC) transporter(PC00003)	Saccharomyces cerevisiae
YEAST|SGD=S000004274|UniProtKB=Q05871	ECI1	3,2-trans-enoyl-CoA isomerase;ECI1;ortholog	3,2-TRANS-ENOYL-COA ISOMERASE-RELATED (PTHR43684:SF1)		Saccharomyces cerevisiae
YEAST|SGD=S000000665|UniProtKB=P25334	CPR4	Peptidyl-prolyl cis-trans isomerase CPR4;CPR4;ortholog	PEPTIDYL-PROLYL CIS-TRANS ISOMERASE-RELATED (PTHR11071:SF494)		Saccharomyces cerevisiae
YEAST|SGD=S000001070|UniProtKB=P18962	DAP2	Dipeptidyl aminopeptidase B;DAP2;ortholog	DIPEPTIDYL-PEPTIDASE 4-RELATED (PTHR11731:SF193)	serine protease(PC00203)	Saccharomyces cerevisiae
YEAST|SGD=S000005250|UniProtKB=P42847	MRPS18	37S ribosomal protein S18, mitochondrial;MRPS18;ortholog	28S RIBOSOMAL PROTEIN S11, MITOCHONDRIAL (PTHR11759:SF3)	ribosomal protein(PC00202)	Saccharomyces cerevisiae
YEAST|SGD=S000007522|UniProtKB=O43137	YBR085C-A	Uncharacterized protein YBR085C-A;YBR085C-A;ortholog			Saccharomyces cerevisiae
YEAST|SGD=S000001196|UniProtKB=P17122	SPO16	Sporulation-specific protein 16;SPO16;ortholog			Saccharomyces cerevisiae
YEAST|SGD=S000004454|UniProtKB=O13556	YLR462W	Putative uncharacterized protein YLR462W;YLR462W;ortholog	SUBFAMILY NOT NAMED (PTHR31583:SF2)		Saccharomyces cerevisiae
YEAST|SGD=S000000595|UniProtKB=P25342	CDC10	Cell division control protein 10;CDC10;ortholog	CELL DIVISION CONTROL PROTEIN 10 (PTHR18884:SF57)	cytoskeletal protein(PC00085)	Saccharomyces cerevisiae
YEAST|SGD=S000004056|UniProtKB=Q12133	SPC3	Signal peptidase complex subunit SPC3;SPC3;ortholog	SIGNAL PEPTIDASE COMPLEX SUBUNIT 3 (PTHR12804:SF0)	protease(PC00190)	Saccharomyces cerevisiae
YEAST|SGD=S000003234|UniProtKB=P53201	GOD1	SWR1-complex protein 4;SWC4;ortholog	DNA METHYLTRANSFERASE 1-ASSOCIATED PROTEIN 1 (PTHR12855:SF10)	chromatin/chromatin-binding, or -regulatory protein(PC00077)	Saccharomyces cerevisiae
YEAST|SGD=S000002772|UniProtKB=P40968	CDC40	Pre-mRNA-processing factor 17;CDC40;ortholog	PRE-MRNA-PROCESSING FACTOR 17 (PTHR43979:SF1)	RNA splicing factor(PC00148)	Saccharomyces cerevisiae
YEAST|SGD=S000000097|UniProtKB=P35195	ECM15	UPF0045 protein ECM15;ECM15;ortholog	UPF0045 PROTEIN ECM15 (PTHR33777:SF1)		Saccharomyces cerevisiae
YEAST|SGD=S000004391|UniProtKB=P35817	BDF1	Bromodomain-containing factor 1;BDF1;ortholog	BROMODOMAIN-CONTAINING PROTEIN 2 (PTHR22880:SF225)		Saccharomyces cerevisiae
YEAST|SGD=S000007264|UniProtKB=P03878	AI4	Intron-encoded DNA endonuclease aI4;AI4;ortholog	CYTOCHROME C OXIDASE SUBUNIT 1-RELATED (PTHR10422:SF39)	oxidase(PC00175)	Saccharomyces cerevisiae
YEAST|SGD=S000005961|UniProtKB=P48526	ISM1	Isoleucine--tRNA ligase, mitochondrial;ISM1;ortholog	ISOLEUCINE--TRNA LIGASE, MITOCHONDRIAL (PTHR42765:SF1)	aminoacyl-tRNA synthetase(PC00047)	Saccharomyces cerevisiae
YEAST|SGD=S000004697|UniProtKB=P32832	NPL6	Chromatin structure-remodeling complex subunit RSC7;NPL6;ortholog	CHROMATIN STRUCTURE-REMODELING COMPLEX SUBUNIT RSC7 (PTHR22597:SF3)	chromatin/chromatin-binding, or -regulatory protein(PC00077)	Saccharomyces cerevisiae
YEAST|SGD=S000005128|UniProtKB=P53876	YNL184C	Uncharacterized protein YNL184C;YNL184C;ortholog			Saccharomyces cerevisiae
YEAST|SGD=S000000058|UniProtKB=P39708	GDH3	NADP-specific glutamate dehydrogenase 2;GDH3;orthologNon-essential gene; null mutant displays decreased competitive fitness, decreased growth in ethanol containing media and increased sensitivity to calcofluor white	NADP-SPECIFIC GLUTAMATE DEHYDROGENASE 1-RELATED (PTHR43571:SF1)	dehydrogenase(PC00092)	Saccharomyces cerevisiae
YEAST|SGD=S000004905|UniProtKB=Q03533	YMR291W	Serine/threonine-protein kinase TDA1;TDA1;ortholog	SERINE/THREONINE-PROTEIN KINASE TDA1 (PTHR24347:SF246)	non-receptor serine/threonine protein kinase(PC00167)	Saccharomyces cerevisiae
YEAST|SGD=S000000763|UniProtKB=P32628	RAD23	UV excision repair protein RAD23;RAD23;ortholog	AT15685P-RELATED (PTHR10621:SF0)	damaged DNA-binding protein(PC00086)	Saccharomyces cerevisiae
YEAST|SGD=S000002819|UniProtKB=Q12743	YDR411C	DER1-like family member protein 1;DFM1;ortholog	DERLIN-1 (PTHR11009:SF1)	primary active transporter(PC00068)	Saccharomyces cerevisiae
YEAST|SGD=S000006275|UniProtKB=Q12346	YPR071W	Uncharacterized membrane protein YPR071W;YPR071W;ortholog			Saccharomyces cerevisiae
YEAST|SGD=S000003780|UniProtKB=P41903	TES1	Peroxisomal acyl-coenzyme A thioester hydrolase 1;TES1;ortholog in fatty acid oxidation	ACYL-COENZYME A THIOESTERASE 8 (PTHR11066:SF34)	esterase(PC00097)	Saccharomyces cerevisiae
YEAST|SGD=S000005382|UniProtKB=P25040	YOL022C	20S rRNA accumulation protein 4;TSR4;ortholog	20S RRNA ACCUMULATION PROTEIN 4 (PTHR47524:SF1)		Saccharomyces cerevisiae
YEAST|SGD=S000002406|UniProtKB=P0CD99	YDL247W	Alpha-glucosides permease MPH2;MPH2;ortholog	ALPHA-GLUCOSIDES PERMEASE MPH2-RELATED (PTHR48022:SF5)		Saccharomyces cerevisiae
YEAST|SGD=S000005832|UniProtKB=Q08774	YOR305W	Required for respiratory growth protein 7, mitochondrial;RRG7;ortholog	REQUIRED FOR RESPIRATORY GROWTH PROTEIN 7, MITOCHONDRIAL (PTHR28133:SF1)		Saccharomyces cerevisiae
YEAST|SGD=S000003602|UniProtKB=P40364	MPM1	Mitochondrial peculiar membrane protein 1;MPM1;ortholog			Saccharomyces cerevisiae
YEAST|SGD=S000005963|UniProtKB=P39073	ARE1	Meiotic mRNA stability protein kinase SSN3;SSN3;ortholog	CYCLIN-DEPENDENT KINASE 8 (PTHR24056:SF92)	non-receptor serine/threonine protein kinase(PC00167)	Saccharomyces cerevisiae
YEAST|SGD=S000000816|UniProtKB=P40012	HEM14	Protoporphyrinogen oxidase;HEM14;ortholog	PROTOPORPHYRINOGEN OXIDASE (PTHR42923:SF3)	oxidase(PC00175)	Saccharomyces cerevisiae
YEAST|SGD=S000002610|UniProtKB=Q03956	RAV2	Regulator of V-ATPase in vacuolar membrane protein 2;RAV2;ortholog	PROTEIN ROGDI HOMOLOG (PTHR13618:SF1)		Saccharomyces cerevisiae
YEAST|SGD=S000000143|UniProtKB=P34216	EDE1	EH domain-containing and endocytosis protein 1;EDE1;ortholog	GH06923P (PTHR11216:SF146)	membrane traffic protein(PC00150)	Saccharomyces cerevisiae
YEAST|SGD=S000001122|UniProtKB=P38800	YHR080C	Membrane-anchored lipid-binding protein LAM4;LAM4;ortholog	AT22714P (PTHR23319:SF4)		Saccharomyces cerevisiae
YEAST|SGD=S000005056|UniProtKB=P24783	DBP2	ATP-dependent RNA helicase DBP2;DBP2;ortholog	ATP-DEPENDENT RNA HELICASE DDX17-RELATED (PTHR47958:SF59)		Saccharomyces cerevisiae
YEAST|SGD=S000000397|UniProtKB=P38304	MED8	Mediator of RNA polymerase II transcription subunit 8;MED8;ortholog	MEDIATOR OF RNA POLYMERASE II TRANSCRIPTION SUBUNIT 8 (PTHR13074:SF9)		Saccharomyces cerevisiae
YEAST|SGD=S000007472|UniProtKB=Q6Q5K6	HUG1	MEC1-mediated checkpoint protein HUG1;HUG1;ortholog			Saccharomyces cerevisiae
YEAST|SGD=S000000790|UniProtKB=P39981	YEL064C	Vacuolar amino acid transporter 2;AVT2;ortholog	SODIUM-COUPLED NEUTRAL AMINO ACID TRANSPORTER 11-RELATED (PTHR22950:SF54)	amino acid transporter(PC00046)	Saccharomyces cerevisiae
YEAST|SGD=S000001243|UniProtKB=P38886	RPN10	26S proteasome regulatory subunit RPN10;RPN10;ortholog	26S PROTEASOME NON-ATPASE REGULATORY SUBUNIT 4 (PTHR10223:SF0)	protease(PC00190)	Saccharomyces cerevisiae
YEAST|SGD=S000002518|UniProtKB=P52892	YDR111C	Probable alanine aminotransferase;ALT2;ortholog	AT04676P (PTHR11751:SF29)	transaminase(PC00216)	Saccharomyces cerevisiae
YEAST|SGD=S000003248|UniProtKB=P53209	YGR016W	Uncharacterized membrane protein YGR016W;YGR016W;ortholog	HISTONE-LYSINE N-METHYLTRANSFERASE (PTHR36784:SF1)		Saccharomyces cerevisiae
YEAST|SGD=S000006237|UniProtKB=P07263	HTS1	Histidine--tRNA ligase, mitochondrial;HTS1;ortholog	HISTIDYL-TRNA SYNTHETASE (PTHR11476:SF7)	aminoacyl-tRNA synthetase(PC00047)	Saccharomyces cerevisiae
YEAST|SGD=S000001448|UniProtKB=P40567	MSL1	U2 small nuclear ribonucleoprotein B'';MSL1;ortholog	U2 SMALL NUCLEAR RIBONUCLEOPROTEIN B'' (PTHR10501:SF64)	RNA splicing factor(PC00148)	Saccharomyces cerevisiae
YEAST|SGD=S000001874|UniProtKB=P43575	PAU5	Seripauperin-5;PAU5;ortholog	CELL WALL PROTEIN CWP1-RELATED (PTHR31002:SF34)		Saccharomyces cerevisiae
YEAST|SGD=S000002246|UniProtKB=Q05166	ASM4	Nucleoporin ASM4;ASM4;ortholog	NUCLEOPORIN NUP35 (PTHR21527:SF6)		Saccharomyces cerevisiae
YEAST|SGD=S000004213|UniProtKB=P39520	RRP3	Protein IFH1;IFH1;ortholog	PROTEIN IFH1-RELATED (PTHR28057:SF1)		Saccharomyces cerevisiae
YEAST|SGD=S000003805|UniProtKB=P47111	VPS55	Vacuolar protein sorting-associated protein 55;VPS55;ortholog	RH04491P (PTHR12050:SF0)		Saccharomyces cerevisiae
YEAST|SGD=S000000009|UniProtKB=P31376	SWC1	SWR1-complex protein 3;SWC3;ortholog	SWR1-COMPLEX PROTEIN 3 (PTHR28108:SF1)		Saccharomyces cerevisiae
YEAST|SGD=S000001753|UniProtKB=P36138	YKR045C	Uncharacterized protein YKR045C;YKR045C;ortholog			Saccharomyces cerevisiae
YEAST|SGD=S000005688|UniProtKB=Q12172	YRR1	Zinc finger transcription factor YRR1;YRR1;ortholog	TRANSCRIPTION FACTOR PDR8-RELATED (PTHR31405:SF8)		Saccharomyces cerevisiae
YEAST|SGD=S000004425|UniProtKB=P23287	CNA1	Serine/threonine-protein phosphatase 2B catalytic subunit A1;CNA1;ortholog	SERINE/THREONINE-PROTEIN PHOSPHATASE 2B CATALYTIC SUBUNIT 1-RELATED (PTHR45673:SF1)		Saccharomyces cerevisiae
YEAST|SGD=S000000175|UniProtKB=P38181	NUP170	Nucleoporin NUP170;NUP170;ortholog	NUCLEAR PORE COMPLEX PROTEIN NUP155 (PTHR10350:SF6)	transporter(PC00227)	Saccharomyces cerevisiae
YEAST|SGD=S000001787|UniProtKB=P36159	YKR079C	Ribonuclease Z;TRZ1;ortholog	ZINC PHOSPHODIESTERASE ELAC PROTEIN 2 (PTHR12553:SF49)	hydrolase(PC00121)	Saccharomyces cerevisiae
YEAST|SGD=S000002765|UniProtKB=Q06333	YDR357C	Biogenesis of lysosome-related organelles complex 1 subunit CNL1;CNL1;ortholog	BIOGENESIS OF LYSOSOME-RELATED ORGANELLES COMPLEX 1 SUBUNIT CNL1 (PTHR39145:SF1)		Saccharomyces cerevisiae
YEAST|SGD=S000000447|UniProtKB=P07286	ALG7	UDP-N-acetylglucosamine--dolichyl-phosphate N-acetylglucosaminephosphotransferase;ALG7;ortholog	UDP-N-ACETYLGLUCOSAMINE--DOLICHYL-PHOSPHATE N-ACETYLGLUCOSAMINEPHOSPHOTRANSFERASE (PTHR10571:SF0)	glycosyltransferase(PC00111)	Saccharomyces cerevisiae
YEAST|SGD=S000002940|UniProtKB=Q04431	KRE28	Spindle pole body component KRE28;KRE28;ortholog			Saccharomyces cerevisiae
YEAST|SGD=S000004446|UniProtKB=Q06179	YLR454W	Protein FMP27, mitochondrial;FMP27;ortholog	PROTEIN FMP27, MITOCHONDRIAL (PTHR15678:SF15)		Saccharomyces cerevisiae
YEAST|SGD=S000003373|UniProtKB=P53285	VPS62	Vacuolar protein sorting-associated protein 62;VPS62;ortholog			Saccharomyces cerevisiae
YEAST|SGD=S000002534|UniProtKB=P08566	ARO1	Pentafunctional AROM polypeptide;ARO1;ortholog	PENTAFUNCTIONAL AROM POLYPEPTIDE (PTHR21090:SF5)	transferase(PC00220)	Saccharomyces cerevisiae
YEAST|SGD=S000004571|UniProtKB=P52593	NUP188	Nucleoporin NUP188;NUP188;ortholog	NUCLEOPORIN NUP188 HOMOLOG (PTHR31431:SF1)		Saccharomyces cerevisiae
YEAST|SGD=S000001084|UniProtKB=P16603	CPR1,PRD1	NADPH--cytochrome P450 reductase;NCP1;ortholog	NADPH--CYTOCHROME P450 REDUCTASE (PTHR19384:SF17)	oxidoreductase(PC00176)	Saccharomyces cerevisiae
YEAST|SGD=S000000232|UniProtKB=P38070	YBR028C	Serine/threonine-protein kinase YPK3;YPK3;ortholog	RIBOSOMAL PROTEIN S6 KINASE (PTHR24351:SF169)		Saccharomyces cerevisiae
YEAST|SGD=S000002955|UniProtKB=P0CX16	YLR464W,YEL076C-A	Putative uncharacterized protein YEL076C-A;YEL076C-A;ortholog	SUBFAMILY NOT NAMED (PTHR31583:SF2)		Saccharomyces cerevisiae
YEAST|SGD=S000001097|UniProtKB=P0CX81	CUP1-2	Copper metallothionein 1-2;CUP1-2;ortholog			Saccharomyces cerevisiae
YEAST|SGD=S000000018|UniProtKB=P31386	ATS1	Protein ATS1;ATS1;ortholog	UBIQUITIN-PROTEIN LIGASE E3A-RELATED (PTHR45622:SF40)		Saccharomyces cerevisiae
YEAST|SGD=S000000416|UniProtKB=P32831	NGR1	Negative growth regulatory protein NGR1;NGR1;ortholog	GEO13361P1 (PTHR48024:SF29)		Saccharomyces cerevisiae
YEAST|SGD=S000007590|UniProtKB=P85052	BUD25	Bud site selection protein 25;BUD25;ortholog			Saccharomyces cerevisiae
YEAST|SGD=S000003111|UniProtKB=P30775	MRF1	Peptide chain release factor 1, mitochondrial;MRF1;ortholog	LD18447P (PTHR43804:SF7)	translation release factor(PC00225)	Saccharomyces cerevisiae
YEAST|SGD=S000000267|UniProtKB=P38083	YBR063C	Uncharacterized protein YBR063C;YBR063C;ortholog			Saccharomyces cerevisiae
YEAST|SGD=S000005496|UniProtKB=Q12471	PFK27	6-phosphofructo-2-kinase 2;PFK27;ortholog	6-PHOSPHOFRUCTO-2-KINASE 2 (PTHR10606:SF1)	carbohydrate phosphatase(PC00066)	Saccharomyces cerevisiae
YEAST|SGD=S000001484|UniProtKB=Q02196	MET14	Adenylyl-sulfate kinase;MET14;ortholog	PAPS SYNTHETASE, ISOFORM D (PTHR11055:SF1)	kinase(PC00137);nucleotidyltransferase(PC00174)	Saccharomyces cerevisiae
YEAST|SGD=S000002747|UniProtKB=Q05498	YDR339C	rRNA-processing protein FCF1;FCF1;ortholog	RRNA-PROCESSING PROTEIN FCF1 HOMOLOG (PTHR12416:SF2)		Saccharomyces cerevisiae
YEAST|SGD=S000004502|UniProtKB=Q03697	YMD8	Putative nucleotide-sugar transporter YMD8;YMD8;ortholog	SOLUTE CARRIER FAMILY 35 MEMBER C2 (PTHR11132:SF238)	secondary carrier transporter(PC00258)	Saccharomyces cerevisiae
YEAST|SGD=S000005446|UniProtKB=P00330	ADH1	Alcohol dehydrogenase 1;ADH1;ortholog	ALCOHOL DEHYDROGENASE 1-RELATED (PTHR42940:SF3)		Saccharomyces cerevisiae
YEAST|SGD=S000003934|UniProtKB=P33750	SOF1	Protein SOF1;SOF1;ortholog	DDB1- AND CUL4-ASSOCIATED FACTOR 13 (PTHR22851:SF0)	RNA binding protein(PC00031)	Saccharomyces cerevisiae
YEAST|SGD=S000001112|UniProtKB=P38793	TRM5	tRNA (guanine(37)-N1)-methyltransferase;TRM5;ortholog	TRNA (GUANINE(37)-N1)-METHYLTRANSFERASE (PTHR23245:SF36)	RNA methyltransferase(PC00033)	Saccharomyces cerevisiae
YEAST|SGD=S000000002|UniProtKB=P39702	VPS8	Vacuolar protein sorting-associated protein 8;VPS8;ortholog	VPS8 SUBUNIT OF CORVET COMPLEX (PTHR12616:SF8)	membrane traffic protein(PC00150)	Saccharomyces cerevisiae
YEAST|SGD=S000003032|UniProtKB=P53166	MRH4	ATP-dependent RNA helicase MRH4, mitochondrial;MRH4;ortholog	ATP-DEPENDENT RNA HELICASE MRH4, MITOCHONDRIAL (PTHR24031:SF629)		Saccharomyces cerevisiae
YEAST|SGD=S000001457|UniProtKB=P40574	YAP5	AP-1-like transcription factor YAP5;YAP5;ortholog			Saccharomyces cerevisiae
YEAST|SGD=S000000483|UniProtKB=P38351	PAF1	RNA polymerase II-associated protein 1;PAF1;ortholog	RNA POLYMERASE II-ASSOCIATED FACTOR 1 HOMOLOG (PTHR23188:SF12)		Saccharomyces cerevisiae
YEAST|SGD=S000005738|UniProtKB=P18851	STE4	Guanine nucleotide-binding protein subunit beta;STE4;ortholog	GUANINE NUCLEOTIDE-BINDING PROTEIN SUBUNIT BETA-1 (PTHR19850:SF25)	heterotrimeric G-protein(PC00117)	Saccharomyces cerevisiae
YEAST|SGD=S000000072|UniProtKB=P27636	CDC15	Cell division control protein 15;CDC15;ortholog	MTK1/MEKK4 HOMOLOG (PTHR24361:SF433)		Saccharomyces cerevisiae
YEAST|SGD=S000006094|UniProtKB=P36534	MRPL40	54S ribosomal protein L40, mitochondrial;MRPL40;ortholog	39S RIBOSOMAL PROTEIN L24, MITOCHONDRIAL (PTHR12903:SF0)	ribosomal protein(PC00202)	Saccharomyces cerevisiae
YEAST|SGD=S000004176|UniProtKB=Q06287	EMG1	Ribosomal RNA small subunit methyltransferase NEP1;EMG1;ortholog	RIBOSOMAL RNA SMALL SUBUNIT METHYLTRANSFERASE NEP1 (PTHR12636:SF5)	methyltransferase(PC00155)	Saccharomyces cerevisiae
YEAST|SGD=S000004706|UniProtKB=Q03162	MUB1	MYND-type zinc finger protein MUB1;MUB1;ortholog	MYND-TYPE ZINC FINGER PROTEIN MUB1 (PTHR47442:SF1)		Saccharomyces cerevisiae
YEAST|SGD=S000005245|UniProtKB=P0CX50	RPL18B	60S ribosomal protein L18-B;RPL18B;ortholog	60S RIBOSOMAL PROTEIN L18 (PTHR10934:SF2)	ribosomal protein(PC00202)	Saccharomyces cerevisiae
YEAST|SGD=S000000248|UniProtKB=P38228	TCM62	Mitochondrial chaperone TCM62;TCM62;ortholog	MITOCHONDRIAL CHAPERONE TCM62 (PTHR45633:SF33)		Saccharomyces cerevisiae
YEAST|SGD=S000000744|UniProtKB=P39995	EAF5	Chromatin modification-related protein EAF5;EAF5;ortholog			Saccharomyces cerevisiae
YEAST|SGD=S000005861|UniProtKB=Q01926	MRS2	Magnesium transporter MRS2, mitochondrial;MRS2;ortholog	MAGNESIUM TRANSPORTER MRS2, MITOCHONDRIAL (PTHR13890:SF27)	primary active transporter(PC00068)	Saccharomyces cerevisiae
YEAST|SGD=S000001650|UniProtKB=P32388	MRP49	54S ribosomal protein MRP49, mitochondrial;MRP49;ortholog	28S RIBOSOMAL PROTEIN S25, MITOCHONDRIAL (PTHR13274:SF2)	ribosomal protein(PC00202)	Saccharomyces cerevisiae
YEAST|SGD=S000001113|UniProtKB=P38794	PCL5	PHO85 cyclin-5;PCL5;ortholog	PHO85 CYCLIN-5 (PTHR15615:SF36)		Saccharomyces cerevisiae
YEAST|SGD=S000002740|UniProtKB=Q06683	YDR332W	Putative ATP-dependent helicase IRC3;IRC3;ortholog	ATP-DEPENDENT HELICASE IRC3-RELATED (PTHR47958:SF16)		Saccharomyces cerevisiae
YEAST|SGD=S000001885|UniProtKB=P07834	CDC4	Cell division control protein 4;CDC4;ortholog	TRANSDUCIN BETA-LIKE PROTEIN 3 (PTHR19854:SF15)	scaffold/adaptor protein(PC00226)	Saccharomyces cerevisiae
YEAST|SGD=S000003616|UniProtKB=P06105	SCP160	Protein SCP160;SCP160;ortholog	DODECA-SATELLITE-BINDING PROTEIN 1, ISOFORM A (PTHR10627:SF31)	RNA binding protein(PC00031)	Saccharomyces cerevisiae
YEAST|SGD=S000006168|UniProtKB=Q12523	YPL247C	WD repeat-containing protein YPL247C;YPL247C;ortholog	DDB1- AND CUL4-ASSOCIATED FACTOR 7 (PTHR19919:SF0)		Saccharomyces cerevisiae
YEAST|SGD=S000000027|UniProtKB=P32492	MYO4	Myosin-4;MYO4;ortholog	DILUTE CLASS UNCONVENTIONAL MYOSIN, ISOFORM C (PTHR13140:SF706)	actin binding motor protein(PC00040)	Saccharomyces cerevisiae
YEAST|SGD=S000000617|UniProtKB=P25351	YCR023C	Uncharacterized membrane protein YCR023C;YCR023C;ortholog	PROTEIN ZINC INDUCED FACILITATOR-LIKE 1 (PTHR23504:SF15)		Saccharomyces cerevisiae
YEAST|SGD=S000005031|UniProtKB=P48231	YNL087W	Tricalbin-2;TCB2;ortholog	TRICALBIN-1-RELATED (PTHR46980:SF2)		Saccharomyces cerevisiae
YEAST|SGD=S000001177|UniProtKB=P23291	YCK1	Casein kinase I homolog 1;YCK1;ortholog	GILGAMESH, ISOFORM L (PTHR11909:SF155)	non-receptor serine/threonine protein kinase(PC00167)	Saccharomyces cerevisiae
YEAST|SGD=S000004140|UniProtKB=P39015	STO1	Suppressor protein STM1;STM1;ortholog			Saccharomyces cerevisiae
YEAST|SGD=S000002178|UniProtKB=Q03465	RPN4	Protein RPN4;RPN4;ortholog			Saccharomyces cerevisiae
YEAST|SGD=S000004235|UniProtKB=Q06549	CDD1	Cytidine deaminase;CDD1;ortholog	CYTIDINE DEAMINASE (PTHR11644:SF2)	deaminase(PC00088)	Saccharomyces cerevisiae
YEAST|SGD=S000006160|UniProtKB=P46683	YAR1	Ankyrin repeat-containing protein YAR1;YAR1;ortholog	ANKYRIN REPEAT-CONTAINING PROTEIN YAR1 (PTHR43828:SF10)	hydrolase(PC00121)	Saccharomyces cerevisiae
YEAST|SGD=S000000644|UniProtKB=P25628	ARE1	Sterol O-acyltransferase 1;ARE1;ortholog	STEROL O-ACYLTRANSFERASE 1-RELATED (PTHR10408:SF9)	acyltransferase(PC00042)	Saccharomyces cerevisiae
YEAST|SGD=S000001026|UniProtKB=P10080	SSB1	Single-stranded nucleic acid-binding protein;SBP1;ortholog	NUCLEOLIN (PTHR23003:SF34)	RNA splicing factor(PC00148)	Saccharomyces cerevisiae
YEAST|SGD=S000002390|UniProtKB=Q07660	BRE4	Protein BRE4;BRE4;ortholog	PROTEIN BRE4 (PTHR47804:SF2)		Saccharomyces cerevisiae
YEAST|SGD=S000007268|UniProtKB=P00854	ATP6	ATP synthase subunit a;ATP6;ortholog	ATP SYNTHASE SUBUNIT A (PTHR11410:SF0)		Saccharomyces cerevisiae
YEAST|SGD=S000000220|UniProtKB=P38216	YBR016W	Uncharacterized protein YBR016W;YBR016W;ortholog	RCG49325, ISOFORM CRA_A (PTHR31568:SF21)		Saccharomyces cerevisiae
YEAST|SGD=S000001002|UniProtKB=P38748	YHL010C	RING finger protein ETP1;ETP1;ortholog	BRCA1-ASSOCIATED PROTEIN (PTHR24007:SF7)		Saccharomyces cerevisiae
YEAST|SGD=S000001563|UniProtKB=P31412	VMA5	V-type proton ATPase subunit C;VMA5;ortholog	V-TYPE PROTON ATPASE SUBUNIT C (PTHR10137:SF0)	ATP synthase(PC00002)	Saccharomyces cerevisiae
YEAST|SGD=S000000801|UniProtKB=P39972	YEL075C	Uncharacterized protein YEL075C;YEL075C;ortholog	SUBFAMILY NOT NAMED (PTHR31583:SF2)		Saccharomyces cerevisiae
YEAST|SGD=S000000225|UniProtKB=P05316	FUR4	Uracil permease;FUR4;ortholog	ALLANTOIN PERMEASE-RELATED (PTHR30618:SF2)	transporter(PC00227)	Saccharomyces cerevisiae
YEAST|SGD=S000006032|UniProtKB=P00812	CAR1	Arginase;CAR1;ortholog	ARGINASE (PTHR43782:SF3)	hydrolase(PC00121)	Saccharomyces cerevisiae
YEAST|SGD=S000002454|UniProtKB=P32347	HEM12	Uroporphyrinogen decarboxylase;HEM12;ortholog	UROPORPHYRINOGEN DECARBOXYLASE (PTHR21091:SF169)		Saccharomyces cerevisiae
YEAST|SGD=S000000821|UniProtKB=P40015	ISC1	Inositol phosphosphingolipids phospholipase C;ISC1;ortholog	SPHINGOMYELIN PHOSPHODIESTERASE 2 (PTHR12393:SF7)	phosphodiesterase(PC00185)	Saccharomyces cerevisiae
YEAST|SGD=S000003837|UniProtKB=P32458	CDC11	Cell division control protein 11;CDC11;ortholog	CELL DIVISION CONTROL PROTEIN 11 (PTHR18884:SF52)	cytoskeletal protein(PC00085)	Saccharomyces cerevisiae
YEAST|SGD=S000002307|UniProtKB=Q99207	NOP14	Nucleolar complex protein 14;NOP14;ortholog	NUCLEOLAR PROTEIN 14 (PTHR23183:SF0)	RNA binding protein(PC00031)	Saccharomyces cerevisiae
YEAST|SGD=S000003327|UniProtKB=P53256	RRP46	Exosome complex component RRP46;RRP46;ortholog	EXOSOME COMPLEX COMPONENT RRP46 (PTHR11953:SF1)	exoribonuclease(PC00099)	Saccharomyces cerevisiae
YEAST|SGD=S000001278|UniProtKB=P40548	SNL1	HSP70 co-chaperone SNL1;SNL1;ortholog			Saccharomyces cerevisiae
YEAST|SGD=S000001360|UniProtKB=P40491	FMC1	ATP synthase assembly factor FMC1, mitochondrial;FMC1;ortholog	ATP SYNTHASE ASSEMBLY FACTOR FMC1, MITOCHONDRIAL (PTHR28015:SF1)		Saccharomyces cerevisiae
YEAST|SGD=S000006071|UniProtKB=Q12152	YPL150W	Putative serine/threonine-protein kinase YPL150W;YPL150W;ortholog	SERINE/THREONINE-PROTEIN KINASE YPL150W-RELATED (PTHR24343:SF432)	non-receptor serine/threonine protein kinase(PC00167)	Saccharomyces cerevisiae
YEAST|SGD=S000002210|UniProtKB=P33333	SLC1	Probable 1-acyl-sn-glycerol-3-phosphate acyltransferase;SLC1;ortholog	1-ACYL-SN-GLYCEROL-3-PHOSPHATE ACYLTRANSFERASE ALPHA (PTHR10434:SF46)	acyltransferase(PC00042)	Saccharomyces cerevisiae
YEAST|SGD=S000002521|UniProtKB=Q04597	YDR114C	Uncharacterized protein YDR114C;YDR114C;ortholog			Saccharomyces cerevisiae
YEAST|SGD=S000000612|UniProtKB=P23060	MAK32	Protein MAK32;MAK32;ortholog	PROTEIN MAK32 (PTHR47098:SF2)		Saccharomyces cerevisiae
YEAST|SGD=S000005622|UniProtKB=P26786	RPS7A	40S ribosomal protein S7-A;RPS7A;ortholog	40S RIBOSOMAL PROTEIN S7 (PTHR11278:SF0)	ribosomal protein(PC00202)	Saccharomyces cerevisiae
YEAST|SGD=S000005045|UniProtKB=P50944	YNL101W	Vacuolar amino acid transporter 4;AVT4;ortholog	VACUOLAR AMINO ACID TRANSPORTER 4 (PTHR22950:SF349)	amino acid transporter(PC00046)	Saccharomyces cerevisiae
YEAST|SGD=S000002135|UniProtKB=P87262	RPL34A	60S ribosomal protein L34-A;RPL34A;ortholog	FI02850P-RELATED (PTHR10759:SF0)		Saccharomyces cerevisiae
YEAST|SGD=S000005990|UniProtKB=Q12051	BTS1	Geranylgeranyl pyrophosphate synthase;BTS1;ortholog	GERANYLGERANYL PYROPHOSPHATE SYNTHASE (PTHR12001:SF44)		Saccharomyces cerevisiae
YEAST|SGD=S000004043|UniProtKB=Q12026	YLR053C	Putative uncharacterized protein YLR053C;YLR053C;ortholog			Saccharomyces cerevisiae
YEAST|SGD=S000003573|UniProtKB=P47057	SNX4	Sorting nexin-4;SNX4;ortholog	SORTING NEXIN-4 (PTHR45949:SF2)		Saccharomyces cerevisiae
YEAST|SGD=S000004703|UniProtKB=Q03151	MTG1	Mitochondrial GTPase 1;MTG1;ortholog	MITOCHONDRIAL RIBOSOME-ASSOCIATED GTPASE 1 (PTHR45782:SF4)		Saccharomyces cerevisiae
YEAST|SGD=S000004315|UniProtKB=P53769	CWC24	Pre-mRNA-splicing factor CWC24;CWC24;ortholog	RING FINGER PROTEIN 113A1-RELATED (PTHR12930:SF0)	RNA splicing factor(PC00148)	Saccharomyces cerevisiae
YEAST|SGD=S000000955|UniProtKB=P10355	PET122	Protein PET122, mitochondrial;PET122;ortholog			Saccharomyces cerevisiae
YEAST|SGD=S000002585|UniProtKB=P37298	SDH4	Succinate dehydrogenase [ubiquinone] cytochrome b small subunit, mitochondrial;SDH4;ortholog	MITOCHONDRIAL INNER MEMBRANE PROTEIN SHH4-RELATED (PTHR13337:SF5)	oxidoreductase(PC00176)	Saccharomyces cerevisiae
YEAST|SGD=S000000296|UniProtKB=P24031	PHO3	Constitutive acid phosphatase;PHO3;ortholog	ACID PHOSPHATASE PHO11-RELATED (PTHR20963:SF18)		Saccharomyces cerevisiae
YEAST|SGD=S000000380|UniProtKB=P38122	ECM31	3-methyl-2-oxobutanoate hydroxymethyltransferase;ECM31;ortholog	3-METHYL-2-OXOBUTANOATE HYDROXYMETHYLTRANSFERASE (PTHR20881:SF0)	transferase(PC00220)	Saccharomyces cerevisiae
YEAST|SGD=S000002200|UniProtKB=P06700	SIR2	NAD-dependent histone deacetylase SIR2;SIR2;ortholog	NAD-DEPENDENT PROTEIN DEACETYLASE SIRTUIN-1 (PTHR11085:SF15)	histone modifying enzyme(PC00261)	Saccharomyces cerevisiae
YEAST|SGD=S000001870|UniProtKB=P43572	EPL1	Enhancer of polycomb-like protein 1;EPL1;ortholog	ENHANCER OF POLYCOMB-LIKE PROTEIN (PTHR14898:SF0)	chromatin/chromatin-binding, or -regulatory protein(PC00077)	Saccharomyces cerevisiae
YEAST|SGD=S000000377|UniProtKB=P38293	UMP1	Proteasome maturation factor UMP1;UMP1;ortholog	PROTEASOME MATURATION PROTEIN (PTHR12828:SF3)		Saccharomyces cerevisiae
YEAST|SGD=S000003949|UniProtKB=P31539	HSP104	Heat shock protein 104;HSP104;ortholog	HEAT SHOCK PROTEIN 104 (PTHR11638:SF146)		Saccharomyces cerevisiae
YEAST|SGD=S000005238|UniProtKB=P48565	RIM21	pH-response regulator protein palH/RIM21;RIM21;ortholog	PH-RESPONSE REGULATOR PROTEIN PALH/RIM21 (PTHR35779:SF1)		Saccharomyces cerevisiae
YEAST|SGD=S000002997|UniProtKB=P53188	CGR1	rRNA-processing protein CGR1;CGR1;ortholog			Saccharomyces cerevisiae
YEAST|SGD=S000004831|UniProtKB=Q03660	TRS130	Trafficking protein particle complex II-specific subunit 130;TRS130;ortholog	TRAFFICKING PROTEIN PARTICLE COMPLEX SUBUNIT 10 (PTHR13251:SF3)		Saccharomyces cerevisiae
YEAST|SGD=S000002582|UniProtKB=Q03976	RSM24	37S ribosomal protein S24, mitochondrial;RSM24;ortholog	28S RIBOSOMAL PROTEIN S35, MITOCHONDRIAL (PTHR13490:SF0)	ribosomal protein(PC00202)	Saccharomyces cerevisiae
YEAST|SGD=S000000142|UniProtKB=P38193	YBL046W	Serine/threonine-protein phosphatase 4 regulatory subunit 2;PSY4;ortholog	SERINE/THREONINE-PROTEIN PHOSPHATASE 4 REGULATORY SUBUNIT 2 (PTHR16487:SF0)		Saccharomyces cerevisiae
YEAST|SGD=S000007586|UniProtKB=Q3E793	YAL044W-A	BolA-like protein 1;BOL1;ortholog	BOLA-LIKE PROTEIN 1 (PTHR46230:SF6)		Saccharomyces cerevisiae
YEAST|SGD=S000002858|UniProtKB=P0CX55	RPS18A	40S ribosomal protein S18-A;RPS18A;ortholog	40S RIBOSOMAL PROTEIN S18-RELATED (PTHR10871:SF3)	ribosomal protein(PC00202)	Saccharomyces cerevisiae
YEAST|SGD=S000003625|UniProtKB=P46954	SIP4	Protein SIP4;SIP4;ortholog	PROTEIN SIP4 (PTHR47782:SF10)		Saccharomyces cerevisiae
YEAST|SGD=S000004059|UniProtKB=P25039	MEF1	Elongation factor G, mitochondrial;MEF1;ortholog	ELONGATION FACTOR G, MITOCHONDRIAL (PTHR43636:SF2)		Saccharomyces cerevisiae
YEAST|SGD=S000001347|UniProtKB=P40504	KTR7	Probable mannosyltransferase KTR7;KTR7;ortholog	MANNOSYLTRANSFERASE KTR5-RELATED (PTHR31121:SF2)		Saccharomyces cerevisiae
YEAST|SGD=S000004212|UniProtKB=Q05946	UTP13	U3 small nucleolar RNA-associated protein 13;UTP13;ortholog	TRANSDUCIN BETA-LIKE PROTEIN 3 (PTHR19854:SF15)	scaffold/adaptor protein(PC00226)	Saccharomyces cerevisiae
YEAST|SGD=S000004098|UniProtKB=Q12259	YLR108C	BTB/POZ domain-containing protein YLR108C;YLR108C;ortholog	BTB/POZ DOMAIN-CONTAINING PROTEIN YLR108C (PTHR31758:SF2)		Saccharomyces cerevisiae
YEAST|SGD=S000007228|UniProtKB=Q6Q595	YBL091C-A	Vesicle-associated membrane protein-associated protein SCS22;SCS22;ortholog	VESICLE-ASSOCIATED MEMBRANE PROTEIN-ASSOCIATED PROTEIN A (PTHR10809:SF6)	membrane trafficking regulatory protein(PC00151)	Saccharomyces cerevisiae
YEAST|SGD=S000000182|UniProtKB=P38177	YBL086C	Uncharacterized protein YBL086C;YBL086C;ortholog	SYM-3A (PTHR21456:SF1)		Saccharomyces cerevisiae
YEAST|SGD=S000002471|UniProtKB=P05756	RPS13	40S ribosomal protein S13;RPS13;ortholog	40S RIBOSOMAL PROTEIN S13 (PTHR11885:SF6)	ribosomal protein(PC00202)	Saccharomyces cerevisiae
YEAST|SGD=S000000999|UniProtKB=Q03497	STE20	Serine/threonine-protein kinase STE20;STE20;ortholog	NON-SPECIFIC SERINE/THREONINE PROTEIN KINASE (PTHR48015:SF35)		Saccharomyces cerevisiae
YEAST|SGD=S000004013|UniProtKB=Q07959	YLR023C	ADIPOR-like receptor IZH3;IZH3;ortholog	ADIPOR-LIKE RECEPTOR IZH3 (PTHR20855:SF97)	G-protein coupled receptor(PC00021)	Saccharomyces cerevisiae
YEAST|SGD=S000001338|UniProtKB=P40509	SEC28	Coatomer subunit epsilon;SEC28;ortholog	COATOMER SUBUNIT EPSILON (PTHR10805:SF0)	vesicle coat protein(PC00235)	Saccharomyces cerevisiae
YEAST|SGD=S000000363|UniProtKB=P38286	YBR159W	Very-long-chain 3-oxoacyl-CoA reductase;IFA38;ortholog	HYDROXYSTEROID DEHYDROGENASE-LIKE PROTEIN 1 (PTHR43086:SF2)	reductase(PC00198)	Saccharomyces cerevisiae
YEAST|SGD=S000003461|UniProtKB=P32566	KTR4	Cell wall assembly regulator SMI1;SMI1;ortholog	CELL WALL ASSEMBLY REGULATOR SMI1 (PTHR47432:SF1)		Saccharomyces cerevisiae
YEAST|SGD=S000001076|UniProtKB=P38768	YHR034C	Protein interacting with Hsp90 1;PIH1;ortholog	PIH1 DOMAIN-CONTAINING PROTEIN 1 (PTHR22997:SF0)		Saccharomyces cerevisiae
YEAST|SGD=S000000316|UniProtKB=P14922	CYC8	General transcriptional corepressor CYC8;CYC8;ortholog	LD02225P (PTHR14017:SF1)	chromatin/chromatin-binding, or -regulatory protein(PC00077)	Saccharomyces cerevisiae
YEAST|SGD=S000000768|UniProtKB=P32621	GDA1	Guanosine-diphosphatase;GDA1;ortholog	NTPASE, ISOFORM F (PTHR11782:SF83)	nucleotide phosphatase(PC00173)	Saccharomyces cerevisiae
YEAST|SGD=S000004624|UniProtKB=Q02159	QRI8	Ubiquitin-conjugating enzyme E2 7;UBC7;ortholog	UBIQUITIN-CONJUGATING ENZYME E2 G2 (PTHR24067:SF154)		Saccharomyces cerevisiae
YEAST|SGD=S000006030|UniProtKB=Q02981	YPL109C	ABC1 family protein YPL109C, mitochondrial;YPL109C;ortholog	AARF DOMAIN CONTAINING KINASE 2 (PREDICTED) (PTHR45890:SF1)		Saccharomyces cerevisiae
YEAST|SGD=S000000929|UniProtKB=P40079	LCP5	U3 small nucleolar ribonucleoprotein protein LCP5;LCP5;ortholog	NEUROGUIDIN (PTHR13237:SF7)	RNA binding protein(PC00031)	Saccharomyces cerevisiae
YEAST|SGD=S000004961|UniProtKB=P32588	PUB1,RNP1	Nuclear and cytoplasmic polyadenylated RNA-binding protein PUB1;PUB1;ortholog	TIA-1/TIAL RNA BINDING PROTEIN HOMOLOG (PTHR47640:SF5)		Saccharomyces cerevisiae
YEAST|SGD=S000004548|UniProtKB=Q04526	YML083C	Putative uncharacterized protein YML083C;YML083C;ortholog			Saccharomyces cerevisiae
YEAST|SGD=S000001064|UniProtKB=P38763	YHR022C	Uncharacterized protein YHR022C;YHR022C;ortholog	RAS-RELATED PROTEIN RAB-28 (PTHR24073:SF572)		Saccharomyces cerevisiae
YEAST|SGD=S000001028|UniProtKB=P38734	MUP3	Low-affinity methionine permease;MUP3;ortholog	LOW-AFFINITY METHIONINE PERMEASE (PTHR11785:SF382)		Saccharomyces cerevisiae
YEAST|SGD=S000003097|UniProtKB=Q01163	RSM23	37S ribosomal protein S23, mitochondrial;RSM23;ortholog	28S RIBOSOMAL PROTEIN S29, MITOCHONDRIAL (PTHR12810:SF0)	ribosomal protein(PC00202)	Saccharomyces cerevisiae
YEAST|SGD=S000006435|UniProtKB=P69771	DID2	Vacuolar protein-sorting-associated protein 46;DID2;ortholog	CHARGED MULTIVESICULAR BODY PROTEIN 1B (PTHR10476:SF2)	membrane traffic protein(PC00150)	Saccharomyces cerevisiae
YEAST|SGD=S000005933|UniProtKB=Q12754	RRP12	Ribosomal RNA-processing protein 12;RRP12;ortholog	RRP12-LIKE PROTEIN (PTHR21576:SF2)		Saccharomyces cerevisiae
YEAST|SGD=S000002849|UniProtKB=P36973	APT2	Adenine phosphoribosyltransferase 2;APT2;ortholog	ADENINE PHOSPHORIBOSYLTRANSFERASE (PTHR32315:SF3)		Saccharomyces cerevisiae
YEAST|SGD=S000001884|UniProtKB=P43582	WWM1	WW domain-containing protein WWM1;WWM1;ortholog			Saccharomyces cerevisiae
YEAST|SGD=S000002292|UniProtKB=P23594	PPH21	Serine/threonine-protein phosphatase PP2A-1 catalytic subunit;PPH21;ortholog	SERINE/THREONINE-PROTEIN PHOSPHATASE PP2A-1 CATALYTIC SUBUNIT-RELATED (PTHR45619:SF11)		Saccharomyces cerevisiae
YEAST|SGD=S000002168|UniProtKB=Q12438	YDL010W	Monothiol glutaredoxin-6;GRX6;ortholog	MONOTHIOL GLUTAREDOXIN-6-RELATED (PTHR45694:SF5)	oxidoreductase(PC00176)	Saccharomyces cerevisiae
YEAST|SGD=S000002676|UniProtKB=P04803	MSW1	Tryptophan--tRNA ligase, mitochondrial;MSW1;ortholog	TRYPTOPHAN--TRNA LIGASE, MITOCHONDRIAL (PTHR43766:SF1)		Saccharomyces cerevisiae
YEAST|SGD=S000005403|UniProtKB=Q08214	NTH2	Endonuclease III homolog 2;NTG2;ortholog	ENDONUCLEASE III-LIKE PROTEIN 1 (PTHR43286:SF1)	DNA glycosylase(PC00010)	Saccharomyces cerevisiae
YEAST|SGD=S000001783|UniProtKB=P36155	YKR075C	Uncharacterized protein YKR075C;YKR075C;ortholog	ADR205CP (PTHR28051:SF2)		Saccharomyces cerevisiae
YEAST|SGD=S000003292|UniProtKB=P53045	ERG25	Methylsterol monooxygenase;ERG25;ortholog	CHOLESTEROL 25-HYDROXYLASE (PTHR11863:SF166)	oxidase(PC00175)	Saccharomyces cerevisiae
YEAST|SGD=S000004173|UniProtKB=Q06266	TOS4	Protein TOS4;TOS4;ortholog			Saccharomyces cerevisiae
YEAST|SGD=S000000178|UniProtKB=P38179	RHK1	Dol-P-Man:Man(5)GlcNAc(2)-PP-Dol alpha-1,3-mannosyltransferase;ALG3;ortholog	DOL-P-MAN:MAN(5)GLCNAC(2)-PP-DOL ALPHA-1,3-MANNOSYLTRANSFERASE (PTHR12646:SF0)	glycosyltransferase(PC00111)	Saccharomyces cerevisiae
YEAST|SGD=S000001759|UniProtKB=P36142	YKR051W	Transmembrane protein 184 homolog YKR051W;YKR051W;ortholog	TRANSMEMBRANE PROTEIN 184C (PTHR23423:SF10)	transporter(PC00227)	Saccharomyces cerevisiae
YEAST|SGD=S000000995|UniProtKB=P38703	LAG1	Sphingosine N-acyltransferase LAG1;LAG1;ortholog	SPHINGOSINE N-ACYLTRANSFERASE LAC1-RELATED (PTHR12560:SF11)		Saccharomyces cerevisiae
YEAST|SGD=S000000553|UniProtKB=P25380	YCL048W	Sporulation-specific protein 22;SPS22;ortholog	SPORULATION-SPECIFIC PROTEIN 2-RELATED (PTHR31018:SF8)		Saccharomyces cerevisiae
YEAST|SGD=S000002708|UniProtKB=P32264	PRO1	Glutamate 5-kinase;PRO1;ortholog	GLUTAMATE 5-KINASE (PTHR43654:SF3)	amino acid kinase(PC00045)	Saccharomyces cerevisiae
YEAST|SGD=S000007547|UniProtKB=Q96VH5	YCL057C-A	MICOS complex subunit MIC10;MIC10;ortholog	MICOS COMPLEX SUBUNIT MIC10 (PTHR21304:SF0)		Saccharomyces cerevisiae
YEAST|SGD=S000002237|UniProtKB=P50873	MRK1	Serine/threonine-protein kinase MRK1;MRK1;ortholog	PROTEIN KINASE SHAGGY-RELATED (PTHR24057:SF0)	non-receptor serine/threonine protein kinase(PC00167)	Saccharomyces cerevisiae
YEAST|SGD=S000002633|UniProtKB=P04911	HTA1	Histone H2A.1;HTA1;ortholog	F-BOX AND LEUCINE-RICH REPEAT PROTEIN 6-RELATED (PTHR23430:SF50)	histone(PC00118)	Saccharomyces cerevisiae
YEAST|SGD=S000001716|UniProtKB=Q02206	RSC4	Chromatin structure-remodeling complex subunit RSC4;RSC4;ortholog	CHROMATIN STRUCTURE-REMODELING COMPLEX SUBUNIT RSC4 (PTHR16062:SF13)		Saccharomyces cerevisiae
YEAST|SGD=S000004310|UniProtKB=Q06163	EST2	Telomerase reverse transcriptase;EST2;ortholog	TELOMERASE REVERSE TRANSCRIPTASE (PTHR12066:SF0)	reverse transcriptase(PC00200)	Saccharomyces cerevisiae
YEAST|SGD=S000001422|UniProtKB=P27796	POT1	3-ketoacyl-CoA thiolase, peroxisomal;POT1;ortholog	3-KETOACYL-COA THIOLASE, PEROXISOMAL (PTHR43853:SF8)	acetyltransferase(PC00038)	Saccharomyces cerevisiae
YEAST|SGD=S000006140|UniProtKB=Q08966	PCL8	PHO85 cyclin-8;PCL8;ortholog	PHO85 CYCLIN-10-RELATED (PTHR15615:SF32)		Saccharomyces cerevisiae
YEAST|SGD=S000003366|UniProtKB=P53280	CAF130	Protein CAF130;CAF130;ortholog			Saccharomyces cerevisiae
YEAST|SGD=S000000223|UniProtKB=P04397	GAL10	Bifunctional protein GAL10;GAL10;ortholog	UDP-GLUCOSE 4-EPIMERASE (PTHR43725:SF8)	epimerase/racemase(PC00096)	Saccharomyces cerevisiae
YEAST|SGD=S000001411|UniProtKB=P40457	MLP2	Protein MLP2;MLP2;ortholog	NUCLEOPROTEIN TPR (PTHR18898:SF2)	primary active transporter(PC00068)	Saccharomyces cerevisiae
YEAST|SGD=S000002699|UniProtKB=Q05549	YDR291W	ATP-dependent helicase HRQ1;HRQ1;ortholog	ATP-DEPENDENT HELICASE HRQ1 (PTHR47957:SF3)		Saccharomyces cerevisiae
YEAST|SGD=S000002907|UniProtKB=Q04377	LCD1	DNA damage checkpoint protein LCD1;LCD1;ortholog			Saccharomyces cerevisiae
YEAST|SGD=S000003760|UniProtKB=P40889	YJL225C	Y' element ATP-dependent helicase YJL225C;YJL225C;ortholog	ATP-DEPENDENT RNA HELICASE DDX58-RELATED (PTHR14074:SF16)		Saccharomyces cerevisiae
YEAST|SGD=S000006046|UniProtKB=Q02932	KAP120	Importin beta-like protein KAP120;KAP120;ortholog	IMPORTIN-11 (PTHR10997:SF7)	transporter(PC00227)	Saccharomyces cerevisiae
YEAST|SGD=S000003588|UniProtKB=P00360	GPD1	Glyceraldehyde-3-phosphate dehydrogenase 1;TDH1;ortholog	GLYCERALDEHYDE-3-PHOSPHATE DEHYDROGENASE-RELATED (PTHR10836:SF76)	dehydrogenase(PC00092)	Saccharomyces cerevisiae
YEAST|SGD=S000000194|UniProtKB=P38169	BNA4	Kynurenine 3-monooxygenase;BNA4;ortholog	KYNURENINE 3-MONOOXYGENASE (PTHR46028:SF2)		Saccharomyces cerevisiae
YEAST|SGD=S000005383|UniProtKB=P25038	IFM1	Translation initiation factor IF-2, mitochondrial;IFM1;ortholog	TRANSLATION INITIATION FACTOR IF-2, MITOCHONDRIAL (PTHR43381:SF5)	translation initiation factor(PC00224)	Saccharomyces cerevisiae
YEAST|SGD=S000004617|UniProtKB=P54781	ERG5	Cytochrome P450 61;ERG5;ortholog	CYTOCHROME P450 61 (PTHR24286:SF228)	oxygenase(PC00177)	Saccharomyces cerevisiae
YEAST|SGD=S000000564|UniProtKB=P25586	KRR1	KRR1 small subunit processome component;KRR1;ortholog	KRR1 SMALL SUBUNIT PROCESSOME COMPONENT HOMOLOG (PTHR12581:SF0)	RNA binding protein(PC00031)	Saccharomyces cerevisiae
YEAST|SGD=S000000113|UniProtKB=P32319	PEP1	Vacuolar protein sorting/targeting protein VPS10;PEP1;ortholog	VPS10 HOMOLOG 1-RELATED (PTHR12106:SF27)	membrane traffic protein(PC00150)	Saccharomyces cerevisiae
YEAST|SGD=S000004676|UniProtKB=Q02486	ABF2	ARS-binding factor 2, mitochondrial;ABF2;ortholog	ARS-BINDING FACTOR 2, MITOCHONDRIAL-RELATED (PTHR48112:SF17)		Saccharomyces cerevisiae
YEAST|SGD=S000000020|UniProtKB=P31381	FUN26	Nucleoside transporter FUN26;FUN26;ortholog	EQUILIBRATIVE NUCLEOSIDE TRANSPORTER 1, ISOFORM A (PTHR10332:SF10)	transporter(PC00227)	Saccharomyces cerevisiae
YEAST|SGD=S000003977|UniProtKB=Q12244	YLL054C	Uncharacterized transcriptional regulatory protein YLL054C;YLL054C;ortholog	OLEATE-ACTIVATED TRANSCRIPTION FACTOR 1-RELATED (PTHR31069:SF19)		Saccharomyces cerevisiae
YEAST|SGD=S000001395|UniProtKB=P26784	RPL21A	60S ribosomal protein L16-A;RPL16A;ortholog	60S RIBOSOMAL PROTEIN L13A-RELATED (PTHR11545:SF3)	ribosomal protein(PC00202)	Saccharomyces cerevisiae
YEAST|SGD=S000006408|UniProtKB=Q08995	YPR204W	Y' element ATP-dependent helicase YPR204W;YPR204W;ortholog	ATP-DEPENDENT RNA HELICASE DDX58-RELATED (PTHR14074:SF16)		Saccharomyces cerevisiae
YEAST|SGD=S000002462|UniProtKB=Q12355	PST1	Cell wall mannoprotein PST1;PST1;ortholog	CELL WALL MANNOPROTEIN PST1-RELATED (PTHR31018:SF3)		Saccharomyces cerevisiae
YEAST|SGD=S000002489|UniProtKB=P38960	STN1	Protein STN1;STN1;ortholog			Saccharomyces cerevisiae
YEAST|SGD=S000004584|UniProtKB=P13090	ATR1	Aminotriazole resistance protein;ATR1;ortholog	AMINOTRIAZOLE RESISTANCE PROTEIN (PTHR42718:SF14)	transporter(PC00227)	Saccharomyces cerevisiae
YEAST|SGD=S000005604|UniProtKB=Q08492	BUD21	Bud site selection protein 21;BUD21;ortholog			Saccharomyces cerevisiae
YEAST|SGD=S000000119|UniProtKB=P29469	MCM2	DNA replication licensing factor MCM2;MCM2;ortholog	DNA REPLICATION LICENSING FACTOR MCM2 (PTHR11630:SF44)	DNA binding protein(PC00009)	Saccharomyces cerevisiae
YEAST|SGD=S000002957|UniProtKB=P89886	YER007C-A	Translation machinery-associated protein 20;TMA20;ortholog	MALIGNANT T-CELL-AMPLIFIED SEQUENCE 1 (PTHR22798:SF0)	translation initiation factor(PC00224)	Saccharomyces cerevisiae
YEAST|SGD=S000004711|UniProtKB=P37012	PGM2	Phosphoglucomutase 2;PGM2;ortholog Phosphoglucomutase; catalyzes the conversion from glucose-1-phosphate to glucose-6-phosphate, which is a key step in hexose metabolism; functions as the acceptor for a Glc-phosphotransferase	PHOSPHOGLUCOMUTASE (PTHR22573:SF2)		Saccharomyces cerevisiae
YEAST|SGD=S000005021|UniProtKB=P53940	YNL077W	J domain-containing protein APJ1;APJ1;ortholog	J DOMAIN-CONTAINING PROTEIN APJ1 (PTHR43888:SF7)		Saccharomyces cerevisiae
YEAST|SGD=S000000375|UniProtKB=P33754	SEC66	Translocation protein SEC66;SEC66;ortholog	TRANSLOCATION PROTEIN SEC66 (PTHR28229:SF1)		Saccharomyces cerevisiae
YEAST|SGD=S000005100|UniProtKB=P53898	YNL156C	Protein NSG2;NSG2;ortholog	PROTEIN NSG1-RELATED (PTHR15301:SF3)		Saccharomyces cerevisiae
YEAST|SGD=S000000057|UniProtKB=P39713	YAL061W	Probable diacetyl reductase [(R)-acetoin forming] 2;BDH2;ortholog	(R,R)-BUTANEDIOL DEHYDROGENASE-RELATED (PTHR43161:SF14)	dehydrogenase(PC00092)	Saccharomyces cerevisiae
YEAST|SGD=S000005982|UniProtKB=P54115	ALD6	Magnesium-activated aldehyde dehydrogenase, cytosolic;ALD6;ortholog	MAGNESIUM-ACTIVATED ALDEHYDE DEHYDROGENASE, CYTOSOLIC-RELATED (PTHR11699:SF268)	dehydrogenase(PC00092)	Saccharomyces cerevisiae
YEAST|SGD=S000002207|UniProtKB=P50112	KNH1	Cell wall synthesis protein KNH1;KNH1;ortholog	CELL WALL SYNTHESIS PROTEIN KNH1-RELATED (PTHR28154:SF1)		Saccharomyces cerevisiae
YEAST|SGD=S000000038|UniProtKB=P13365	CLN3	G1/S-specific cyclin CLN3;CLN3;ortholog	CYCLIN-F (PTHR10177:SF252)	kinase activator(PC00138)	Saccharomyces cerevisiae
YEAST|SGD=S000003889|UniProtKB=P47162	YJR128W	Uncharacterized protein YJR128W;YJR128W;ortholog			Saccharomyces cerevisiae
YEAST|SGD=S000001022|UniProtKB=P38737	ECM29	Proteasome component ECM29;ECM29;ortholog	PROTEASOME ADAPTER AND SCAFFOLD PROTEIN ECM29 (PTHR23346:SF19)	scaffold/adaptor protein(PC00226)	Saccharomyces cerevisiae
YEAST|SGD=S000000422|UniProtKB=P32327	PYC2	Pyruvate carboxylase 2;PYC2;ortholog	PYRUVATE CARBOXYLASE, MITOCHONDRIAL (PTHR43778:SF2)	ligase(PC00142)	Saccharomyces cerevisiae
YEAST|SGD=S000003626|UniProtKB=P47027	DPB11	DNA replication regulator DPB11;DPB11;ortholog	DNA TOPOISOMERASE 2-BINDING PROTEIN 1 (PTHR13561:SF20)		Saccharomyces cerevisiae
YEAST|SGD=S000000563|UniProtKB=P25585	FYV5	Protein FYV5;FYV5;ortholog			Saccharomyces cerevisiae
YEAST|SGD=S000003642|UniProtKB=P32581	IME2	Meiosis induction protein kinase IME2/SME1;IME2;ortholog	SERINE/THREONINE-PROTEIN KINASE DYF-5 (PTHR24055:SF52)	non-receptor serine/threonine protein kinase(PC00167)	Saccharomyces cerevisiae
YEAST|SGD=S000001279|UniProtKB=P40547	VID28	Vacuolar import and degradation protein 28;VID28;ortholog	ARMADILLO REPEAT-CONTAINING PROTEIN 8 (PTHR15651:SF7)		Saccharomyces cerevisiae
YEAST|SGD=S000004067|UniProtKB=Q08023	YLR077W	Protein FMP25, mitochondrial;FMP25;ortholog	PROTEIN FMP25, MITOCHONDRIAL (PTHR47563:SF1)		Saccharomyces cerevisiae
YEAST|SGD=S000001530|UniProtKB=P36090	YKL047W	Uncharacterized protein ANR2;ANR2;ortholog	PROTEIN, PUTATIVE-RELATED (PTHR28153:SF1)		Saccharomyces cerevisiae
YEAST|SGD=S000002651|UniProtKB=P23394	PRP28	Pre-mRNA-splicing ATP-dependent RNA helicase PRP28;PRP28;ortholog	DEAD (ASP-GLU-ALA-ASP) BOX POLYPEPTIDE 23 (PTHR47958:SF56)		Saccharomyces cerevisiae
YEAST|SGD=S000000236|UniProtKB=P38223	YBR032W	Uncharacterized protein YBR032W;YBR032W;ortholog			Saccharomyces cerevisiae
YEAST|SGD=S000005183|UniProtKB=Q01532	LAP3	Cysteine proteinase 1, mitochondrial;LAP3;ortholog	BLEOMYCIN HYDROLASE (PTHR10363:SF2)	cysteine protease(PC00081)	Saccharomyces cerevisiae
YEAST|SGD=S000001869|UniProtKB=P43571	BST1	GPI inositol-deacylase;BST1;ortholog	GPI INOSITOL-DEACYLASE (PTHR15495:SF7)	transporter(PC00227)	Saccharomyces cerevisiae
YEAST|SGD=S000002614|UniProtKB=Q03466	EBS1	Protein EBS1;EBS1;ortholog	TELOMERASE-BINDING PROTEIN EST1A (PTHR15696:SF0)	RNA binding protein(PC00031)	Saccharomyces cerevisiae
YEAST|SGD=S000002958|UniProtKB=Q12119	FCY22	Purine-cytosine permease FCY22;FCY22;ortholog	PURINE-CYTOSINE PERMEASE FCY2-RELATED (PTHR31806:SF1)		Saccharomyces cerevisiae
YEAST|SGD=S000002551|UniProtKB=P53379	MKC7	Aspartic proteinase MKC7;MKC7;ortholog	ASPARTIC PROTEINASE 3-RELATED (PTHR47965:SF25)		Saccharomyces cerevisiae
YEAST|SGD=S000001850|UniProtKB=P43558	YFL044C	Ubiquitin thioesterase OTU1;OTU1;ortholog	UBIQUITIN THIOESTERASE OTU1 (PTHR13312:SF0)	cysteine protease(PC00081)	Saccharomyces cerevisiae
YEAST|SGD=S000002326|UniProtKB=P32770	ARP1	Asparagine-rich protein;NRP1;ortholog	ASPARAGINE-RICH PROTEIN (PTHR23111:SF40)		Saccharomyces cerevisiae
YEAST|SGD=S000002742|UniProtKB=Q05471	SWR1	Helicase SWR1;SWR1;ortholog	HELICASE SRCAP (PTHR45685:SF1)		Saccharomyces cerevisiae
YEAST|SGD=S000000448|UniProtKB=P38143	GPX2	Glutathione peroxidase-like peroxiredoxin 2;GPX2;ortholog	PHOSPHOLIPID HYDROPEROXIDE GLUTATHIONE PEROXIDASE (PTHR11592:SF78)	peroxidase(PC00180)	Saccharomyces cerevisiae
YEAST|SGD=S000000327|UniProtKB=P32367	TFC1	Transcription factor tau 95 kDa subunit;TFC1;ortholog	GENERAL TRANSCRIPTION FACTOR 3C POLYPEPTIDE 5 (PTHR13230:SF5)	DNA binding protein(PC00009)	Saccharomyces cerevisiae
YEAST|SGD=S000000958|UniProtKB=P40093	YER156C	UPF0160 protein YER156C;YER156C;ortholog	UPF0160 PROTEIN MYG1, MITOCHONDRIAL (PTHR11215:SF1)		Saccharomyces cerevisiae
YEAST|SGD=S000005512|UniProtKB=Q12333	FRE7	Ferric/cupric reductase transmembrane component 7;FRE7;ortholog	FERRIC/CUPRIC REDUCTASE TRANSMEMBRANE COMPONENT 7 (PTHR11972:SF89)	oxidase(PC00175)	Saccharomyces cerevisiae
YEAST|SGD=S000005388|UniProtKB=Q08182	YAP7	AP-1-like transcription factor YAP7;YAP7;ortholog			Saccharomyces cerevisiae
YEAST|SGD=S000006345|UniProtKB=P17119	KAR3	Kinesin-like protein KAR3;KAR3;ortholog			Saccharomyces cerevisiae
YEAST|SGD=S000001151|UniProtKB=P38818	CTM1	Cytochrome c lysine N-methyltransferase 1;CTM1;ortholog	CYTOCHROME C LYSINE N-METHYLTRANSFERASE 1 (PTHR13271:SF76)		Saccharomyces cerevisiae
YEAST|SGD=S000003676|UniProtKB=P20433	RPB4	DNA-directed RNA polymerase II subunit RPB4;RPB4;ortholog	DNA-DIRECTED RNA POLYMERASE II SUBUNIT RPB4 (PTHR21297:SF0)	DNA-directed RNA polymerase(PC00019)	Saccharomyces cerevisiae
YEAST|SGD=S000002306|UniProtKB=Q12250	RPN5	26S proteasome regulatory subunit RPN5;RPN5;ortholog	26S PROTEASOME NON-ATPASE REGULATORY SUBUNIT 12 (PTHR10855:SF1)	protease(PC00190)	Saccharomyces cerevisiae
YEAST|SGD=S000001230|UniProtKB=P38874	HAP2	Elongator complex protein 5;IKI1;ortholog	ELONGATOR COMPLEX PROTEIN 5 (PTHR15641:SF1)		Saccharomyces cerevisiae
YEAST|SGD=S000000007|UniProtKB=P18410	SPO7	Sporulation-specific protein SPO7;SPO7;ortholog	SPORULATION-SPECIFIC PROTEIN SPO7 (PTHR28249:SF1)		Saccharomyces cerevisiae
YEAST|SGD=S000000697|UniProtKB=P25606	YCR100C	Uncharacterized protein YCR100C;YCR100C;ortholog	VPS10 HOMOLOG 1-RELATED (PTHR12106:SF27)	membrane traffic protein(PC00150)	Saccharomyces cerevisiae
YEAST|SGD=S000000238|UniProtKB=P38074	HMT1	Protein arginine N-methyltransferase 1;HMT1;ortholog	ARGININE METHYLTRANSFERASE 1-RELATED (PTHR11006:SF53)		Saccharomyces cerevisiae
YEAST|SGD=S000000056|UniProtKB=P39714	BDH1	(R,R)-butanediol dehydrogenase;BDH1;ortholog	(R,R)-BUTANEDIOL DEHYDROGENASE-RELATED (PTHR43161:SF14)	dehydrogenase(PC00092)	Saccharomyces cerevisiae
YEAST|SGD=S000004929|UniProtKB=Q04868	HAP3	Elongator complex protein 6;ELP6;ortholog	ELONGATOR COMPLEX PROTEIN 6 (PTHR16184:SF6)		Saccharomyces cerevisiae
YEAST|SGD=S000004357|UniProtKB=Q7LIF2	YLR365W	Uncharacterized protein YLR365W;YLR365W;ortholog			Saccharomyces cerevisiae
YEAST|SGD=S000000135|UniProtKB=P28274	URA7	CTP synthase 1;URA7;ortholog	CTP SYNTHASE-RELATED (PTHR11550:SF0)	ligase(PC00142)	Saccharomyces cerevisiae
YEAST|SGD=S000000793|UniProtKB=P39978	YEL067C	Uncharacterized protein YEL067C;YEL067C;ortholog			Saccharomyces cerevisiae
YEAST|SGD=S000002212|UniProtKB=Q07376	MCH1	Probable transporter MCH1;MCH1;ortholog	TRANSPORTER MCH1-RELATED (PTHR21576:SF45)		Saccharomyces cerevisiae
YEAST|SGD=S000003808|UniProtKB=P19211	ANB1	Eukaryotic translation initiation factor 5A-2;ANB1;ortholog	EUKARYOTIC TRANSLATION INITIATION FACTOR 5A (PTHR11673:SF6)	translation initiation factor(PC00224)	Saccharomyces cerevisiae
YEAST|SGD=S000005709|UniProtKB=Q08559	FYV12	Protein FYV12;FYV12;ortholog			Saccharomyces cerevisiae
YEAST|SGD=S000001872|UniProtKB=P15625	FRS2	Phenylalanine--tRNA ligase alpha subunit;FRS2;ortholog	PHENYLALANINE--TRNA LIGASE ALPHA SUBUNIT (PTHR11538:SF40)	aminoacyl-tRNA synthetase(PC00047)	Saccharomyces cerevisiae
YEAST|SGD=S000004203|UniProtKB=Q05790	CRR1	Probable glycosidase CRR1;CRR1;ortholog	GLYCOSIDASE CRH2-RELATED (PTHR10963:SF22)	glucosidase(PC00108)	Saccharomyces cerevisiae
YEAST|SGD=S000000920|UniProtKB=P40073	SHO1	High osmolarity signaling protein SHO1;SHO1;ortholog	HIGH OSMOLARITY SIGNALING PROTEIN SHO1 (PTHR15735:SF15)		Saccharomyces cerevisiae
YEAST|SGD=S000003645|UniProtKB=P42945	UTP10	U3 small nucleolar RNA-associated protein 10;UTP10;ortholog	HEAT REPEAT-CONTAINING PROTEIN 1 (PTHR13457:SF1)	RNA binding protein(PC00031)	Saccharomyces cerevisiae
YEAST|SGD=S000000662|UniProtKB=P10862	RAD18	Postreplication repair E3 ubiquitin-protein ligase RAD18;RAD18;ortholog	E3 UBIQUITIN-PROTEIN LIGASE RAD18 (PTHR14134:SF2)	ubiquitin-protein ligase(PC00234)	Saccharomyces cerevisiae
YEAST|SGD=S000005595|UniProtKB=Q92331	VPS5	Vacuolar protein sorting-associated protein 5;VPS5;ortholog	FI18122P1 (PTHR10555:SF170)	membrane trafficking regulatory protein(PC00151)	Saccharomyces cerevisiae
YEAST|SGD=S000007258|UniProtKB=Q9ZZX8	Q0017	Putative uncharacterized protein Q0017, mitochondrial;Q0017;ortholog			Saccharomyces cerevisiae
YEAST|SGD=S000004150|UniProtKB=P0CX79	ASP3-4	L-asparaginase 2-4;ASP3-4;ortholog	L-ASPARAGINASE 2-1-RELATED (PTHR43828:SF12)	hydrolase(PC00121)	Saccharomyces cerevisiae
YEAST|SGD=S000000106|UniProtKB=P32788	YBL010C	Uncharacterized protein YBL010C;YBL010C;ortholog			Saccharomyces cerevisiae
YEAST|SGD=S000005207|UniProtKB=P53845	YIF1	Protein transport protein YIF1;YIF1;ortholog	YIP1-INTERACTING FACTOR HOMOLOG (PTHR14083:SF0)		Saccharomyces cerevisiae
YEAST|SGD=S000005079|UniProtKB=P20081	FPR1	FK506-binding protein 1;FPR1;ortholog	12 KDA FK506-BINDING PROTEIN (PTHR10516:SF341)	chaperone(PC00072)	Saccharomyces cerevisiae
YEAST|SGD=S000007267|UniProtKB=P00856	AAP1	ATP synthase protein 8;ATP8;ortholog	ATP SYNTHASE PROTEIN 8 (PTHR36101:SF1)		Saccharomyces cerevisiae
YEAST|SGD=S000002225|UniProtKB=P07255	COX9	Cytochrome c oxidase subunit 7A;COX9;ortholog	CYTOCHROME C OXIDASE SUBUNIT 7A (PTHR28264:SF1)		Saccharomyces cerevisiae
YEAST|SGD=S000005706|UniProtKB=Q08558	DCI1	Delta(3,5)-Delta(2,4)-dienoyl-CoA isomerase;DCI1;ortholog	3,2-TRANS-ENOYL-COA ISOMERASE-RELATED (PTHR43684:SF1)		Saccharomyces cerevisiae
YEAST|SGD=S000004667|UniProtKB=Q04734	RIM9	pH-response regulator protein palI/RIM9;RIM9;ortholog	PROTEIN DCV1-RELATED (PTHR28013:SF3)		Saccharomyces cerevisiae
YEAST|SGD=S000000280|UniProtKB=P38246	ECM8	Protein ECM8;ECM8;ortholog			Saccharomyces cerevisiae
YEAST|SGD=S000005059|UniProtKB=P53925	YNL115C	Uncharacterized vacuolar membrane protein YNL115C;YNL115C;ortholog	SI:DKEY-122A22.2 (PTHR43139:SF5)	serine protease(PC00203)	Saccharomyces cerevisiae
YEAST|SGD=S000006045|UniProtKB=P33419	SPC29	Spindle pole component 29;SPC29;ortholog			Saccharomyces cerevisiae
YEAST|SGD=S000000765|UniProtKB=P00045	CYC7	Cytochrome c iso-2;CYC7;ortholog	CYTOCHROME C (PTHR11961:SF12)		Saccharomyces cerevisiae
YEAST|SGD=S000003484|UniProtKB=Q03330	GCN5	Histone acetyltransferase GCN5;GCN5;ortholog	GH11602P (PTHR45750:SF3)		Saccharomyces cerevisiae
YEAST|SGD=S000002867|UniProtKB=Q03289	YDR459C	Palmitoyltransferase PFA5;PFA5;ortholog	PALMITOYLTRANSFERASE (PTHR22883:SF23)		Saccharomyces cerevisiae
YEAST|SGD=S000004384|UniProtKB=P18634	YLR392C	Arrestin-related trafficking adapter 10;ART10;ortholog	ARRESTIN-RELATED TRAFFICKING ADAPTER 10 (PTHR11188:SF147)		Saccharomyces cerevisiae
YEAST|SGD=S000003969|UniProtKB=P32385	RNP1	Ribonucleoprotein 1;RNP1;ortholog			Saccharomyces cerevisiae
YEAST|SGD=S000000621|UniProtKB=P25353	YCR026C	Ectonucleotide pyrophosphatase/phosphodiesterase 1;NPP1;ortholog	ECTONUCLEOTIDE PYROPHOSPHATASE/PHOSPHODIESTERASE FAMILY MEMBER 5 (PTHR10151:SF103)	nucleotide phosphatase(PC00173)	Saccharomyces cerevisiae
YEAST|SGD=S000002426|UniProtKB=P48015	GCV1	Aminomethyltransferase, mitochondrial;GCV1;ortholog	AMINOMETHYLTRANSFERASE, MITOCHONDRIAL (PTHR43757:SF2)	methyltransferase(PC00155)	Saccharomyces cerevisiae
YEAST|SGD=S000002557|UniProtKB=Q00402	NUM1	Nuclear migration protein NUM1;NUM1;ortholog	NUCLEAR MIGRATION PROTEIN NUM1 (PTHR28190:SF1)		Saccharomyces cerevisiae
YEAST|SGD=S000002905|UniProtKB=P30605	ITR1	Myo-inositol transporter 1;ITR1;ortholog	PROTON MYO-INOSITOL COTRANSPORTER (PTHR48020:SF12)		Saccharomyces cerevisiae
YEAST|SGD=S000000648|UniProtKB=P25632	RSC6	Chromatin structure-remodeling complex protein RSC6;RSC6;ortholog	BRAHMA-ASSOCIATED PROTEIN OF 60 KDA (PTHR13844:SF7)	chromatin/chromatin-binding, or -regulatory protein(PC00077)	Saccharomyces cerevisiae
YEAST|SGD=S000002784|UniProtKB=P48360	ARH1	Probable NADPH:adrenodoxin oxidoreductase, mitochondrial;ARH1;ortholog	NADPH:ADRENODOXIN OXIDOREDUCTASE, MITOCHONDRIAL (PTHR11938:SF91)	oxidoreductase(PC00176)	Saccharomyces cerevisiae
YEAST|SGD=S000004185|UniProtKB=P14743	NMT1	Glycylpeptide N-tetradecanoyltransferase;NMT1;ortholog	GLYCYLPEPTIDE N-TETRADECANOYLTRANSFERASE (PTHR11377:SF5)	transferase(PC00220)	Saccharomyces cerevisiae
YEAST|SGD=S000000054|UniProtKB=P27825	CNE1	Calnexin homolog;CNE1;ortholog	CALNEXIN 14D-RELATED (PTHR11073:SF1)	chaperone(PC00072)	Saccharomyces cerevisiae
YEAST|SGD=S000003657|UniProtKB=P46969	RPE1	Ribulose-phosphate 3-epimerase;RPE1;ortholog	RIBULOSE-PHOSPHATE 3-EPIMERASE (PTHR11749:SF3)		Saccharomyces cerevisiae
YEAST|SGD=S000001094|UniProtKB=P38779	CIC1	Proteasome-interacting protein CIC1;CIC1;ortholog	PROTEASOME-INTERACTING PROTEIN CIC1 (PTHR23105:SF172)	ribosomal protein(PC00202)	Saccharomyces cerevisiae
YEAST|SGD=S000003773|UniProtKB=P47087	YJR012C	Uncharacterized protein YJR012C;YJR012C;ortholog			Saccharomyces cerevisiae
YEAST|SGD=S000002443|UniProtKB=P28817	YDR036C	3-hydroxyisobutyryl-CoA hydrolase, mitochondrial;EHD3;ortholog	3-HYDROXYISOBUTYRYL-COA HYDROLASE, MITOCHONDRIAL (PTHR43176:SF3)	hydrolase(PC00121)	Saccharomyces cerevisiae
YEAST|SGD=S000006352|UniProtKB=Q06523	YPR148C	Uncharacterized protein YPR148C;YPR148C;ortholog			Saccharomyces cerevisiae
YEAST|SGD=S000004738|UniProtKB=Q04225	RRB1	Ribosome assembly protein RRB1;RRB1;ortholog	GLUTAMATE-RICH WD REPEAT-CONTAINING PROTEIN 1 (PTHR45903:SF1)		Saccharomyces cerevisiae
YEAST|SGD=S000003590|UniProtKB=P47045	TIM54	Mitochondrial import inner membrane translocase subunit TIM54;TIM54;ortholog	MITOCHONDRIAL IMPORT INNER MEMBRANE TRANSLOCASE SUBUNIT TIM54 (PTHR12358:SF54)		Saccharomyces cerevisiae
YEAST|SGD=S000005735|UniProtKB=P39683	NPT1	Nicotinate phosphoribosyltransferase;NPT1;ortholog	NICOTINATE PHOSPHORIBOSYLTRANSFERASE (PTHR11098:SF1)	glycosyltransferase(PC00111)	Saccharomyces cerevisiae
YEAST|SGD=S000000089|UniProtKB=P39563	YAR064W	Uncharacterized protein YAR064W;YAR064W;ortholog			Saccharomyces cerevisiae
YEAST|SGD=S000005960|UniProtKB=Q03080	YPL039W	Uncharacterized protein YPL039W;YPL039W;ortholog			Saccharomyces cerevisiae
YEAST|SGD=S000003973|UniProtKB=Q03048	COF1	Cofilin;COF1;ortholog	COFILIN/ACTIN-DEPOLYMERIZING FACTOR HOMOLOG-RELATED (PTHR11913:SF12)	non-motor actin binding protein(PC00165)	Saccharomyces cerevisiae
YEAST|SGD=S000007274|UniProtKB=P61829	OLI1	ATP synthase subunit 9, mitochondrial;OLI1;orthologSubunit of mitochondrial proton-transporting ATP synthase complex involved in ATP synthesis-coupled proton transport	ATP SYNTHASE, SUBUNIT C, ISOFORM A (PTHR10031:SF0)	ATP synthase(PC00002)	Saccharomyces cerevisiae
YEAST|SGD=S000001714|UniProtKB=Q02204	MRPL13	54S ribosomal protein L13, mitochondrial;MRPL13;ortholog			Saccharomyces cerevisiae
YEAST|SGD=S000000122|UniProtKB=P38203	LSM2	U6 snRNA-associated Sm-like protein LSm2;LSM2;ortholog	U6 SNRNA-ASSOCIATED SM-LIKE PROTEIN LSM2 (PTHR13829:SF2)	RNA splicing factor(PC00148)	Saccharomyces cerevisiae
YEAST|SGD=S000004381|UniProtKB=Q06010	STE23	A-factor-processing enzyme;STE23;ortholog	INSULIN-DEGRADING ENZYME-RELATED (PTHR43690:SF18)	metalloprotease(PC00153)	Saccharomyces cerevisiae
YEAST|SGD=S000000692|UniProtKB=P0CY13	HMRA2	Silenced mating-type protein A2;HMRA2;ortholog	HOMEOBOX PROTEIN HOMOTHORAX (PTHR11850:SF266)	homeodomain transcription factor(PC00119)	Saccharomyces cerevisiae
YEAST|SGD=S000004822|UniProtKB=Q03648	YMR209C	Uncharacterized protein YMR209C;YMR209C;ortholog	AER338CP (PTHR12303:SF11)		Saccharomyces cerevisiae
YEAST|SGD=S000004956|UniProtKB=P53980	YNL011C	Uncharacterized protein YNL011C;YNL011C;ortholog	MATERNAL EFFECT EMBRYO ARREST 18 (PTHR31240:SF0)		Saccharomyces cerevisiae
YEAST|SGD=S000006102|UniProtKB=Q08923	RXT1	Histone deacetylase complex subunit CTI6;CTI6;ortholog	HISTONE DEACETYLASE COMPLEX SUBUNIT CTI6 (PTHR47793:SF1)		Saccharomyces cerevisiae
YEAST|SGD=S000002864|UniProtKB=Q04121	NHX1	Endosomal/prevacuolar sodium/hydrogen exchanger;NHX1;ortholog	SODIUM/HYDROGEN EXCHANGER (PTHR10110:SF127)	secondary carrier transporter(PC00258)	Saccharomyces cerevisiae
YEAST|SGD=S000002247|UniProtKB=Q12066	YDL089W	Nuclear rim protein 1;NUR1;ortholog	NUCLEAR RIM PROTEIN 1 (PTHR28293:SF1)		Saccharomyces cerevisiae
YEAST|SGD=S000003311|UniProtKB=P53249	YGR079W	Putative uncharacterized protein YGR079W;YGR079W;ortholog			Saccharomyces cerevisiae
YEAST|SGD=S000002173|UniProtKB=Q99190	TSC13	Very-long-chain enoyl-CoA reductase;TSC13;ortholog	SC2 (PTHR10556:SF28)	dehydrogenase(PC00092)	Saccharomyces cerevisiae
YEAST|SGD=S000000906|UniProtKB=P40063	RTT105	Regulator of Ty1 transposition protein 105;RTT105;ortholog			Saccharomyces cerevisiae
YEAST|SGD=S000001023|UniProtKB=P38736	GOS1	Golgi SNAP receptor complex member 1;GOS1;ortholog	GOLGI SNAP RECEPTOR COMPLEX MEMBER 1 (PTHR21094:SF0)	SNARE protein(PC00034)	Saccharomyces cerevisiae
YEAST|SGD=S000004005|UniProtKB=P43132	BRE2	COMPASS component BRE2;BRE2;ortholog	SET1/ASH2 HISTONE METHYLTRANSFERASE COMPLEX SUBUNIT ASH2 (PTHR10598:SF0)	histone modifying enzyme(PC00261)	Saccharomyces cerevisiae
YEAST|SGD=S000000129|UniProtKB=P38066	RIB1	GTP cyclohydrolase-2;RIB1;ortholog	GTP CYCLOHYDROLASE-2 (PTHR21327:SF13)		Saccharomyces cerevisiae
YEAST|SGD=S000003489|UniProtKB=P53320	YGR257C	Mitochondrial carrier protein MTM1;MTM1;ortholog	FI19922P1-RELATED (PTHR45760:SF2)		Saccharomyces cerevisiae
YEAST|SGD=S000005113|UniProtKB=P39006	PSD1	Phosphatidylserine decarboxylase proenzyme 1, mitochondrial;PSD1;ortholog	PHOSPHATIDYLSERINE DECARBOXYLASE PROENZYME, MITOCHONDRIAL (PTHR10067:SF6)	decarboxylase(PC00089)	Saccharomyces cerevisiae
YEAST|SGD=S000004149|UniProtKB=P0CE97	YLR159W	Putative uncharacterized protein YLR159W;YLR159W;ortholog			Saccharomyces cerevisiae
YEAST|SGD=S000006383|UniProtKB=Q06623	PLO1	HDA1 complex subunit 3;HDA3;ortholog			Saccharomyces cerevisiae
YEAST|SGD=S000004717|UniProtKB=Q04461	YMR111C	Uncharacterized protein YMR111C;YMR111C;ortholog	AEL308WP (PTHR37784:SF4)		Saccharomyces cerevisiae
YEAST|SGD=S000000299|UniProtKB=P38255	RXT2	Transcriptional regulatory protein RXT2;RXT2;ortholog	TRANSCRIPTIONAL REGULATORY PROTEIN RXT2 (PTHR28232:SF1)		Saccharomyces cerevisiae
YEAST|SGD=S000004514|UniProtKB=Q04689	YML050W	Altered inheritance of mitochondria protein 32;AIM32;ortholog	ALTERED INHERITANCE OF MITOCHONDRIA PROTEIN 32 (PTHR31902:SF7)		Saccharomyces cerevisiae
YEAST|SGD=S000002164|UniProtKB=P35182	PTC1	Protein phosphatase 2C homolog 1;PTC1;ortholog	PROTEIN PHOSPHATASE 1G (PTHR13832:SF321)	protein phosphatase(PC00195)	Saccharomyces cerevisiae
YEAST|SGD=S000001259|UniProtKB=P38697	IMD2	Inosine-5'-monophosphate dehydrogenase 2;IMD2;ortholog	INOSINE-5'-MONOPHOSPHATE DEHYDROGENASE (PTHR11911:SF111)	dehydrogenase(PC00092)	Saccharomyces cerevisiae
YEAST|SGD=S000002354|UniProtKB=P38968	SEC31	Protein transport protein SEC31;SEC31;ortholog	SECRETORY 31, ISOFORM D (PTHR13923:SF11)	vesicle coat protein(PC00235)	Saccharomyces cerevisiae
YEAST|SGD=S000005643|UniProtKB=P33297	RPT5	26S proteasome regulatory subunit 6A;RPT5;ortholog	26S PROTEASOME REGULATORY SUBUNIT 6A (PTHR23073:SF7)	protease(PC00190)	Saccharomyces cerevisiae
YEAST|SGD=S000002759|UniProtKB=P42223	SBE2	Protein SBE2;SBE2;ortholog			Saccharomyces cerevisiae
YEAST|SGD=S000003171|UniProtKB=P09620	KEX1	Pheromone-processing carboxypeptidase KEX1;KEX1;ortholog	PHEROMONE-PROCESSING CARBOXYPEPTIDASE KEX1 (PTHR11802:SF190)	serine protease(PC00203)	Saccharomyces cerevisiae
YEAST|SGD=S000003200|UniProtKB=P53073	YGL231C	ER membrane protein complex subunit 4;EMC4;ortholog	ER MEMBRANE PROTEIN COMPLEX SUBUNIT 4 (PTHR19315:SF9)		Saccharomyces cerevisiae
YEAST|SGD=S000004136|UniProtKB=Q12455	SPE4	Spermine synthase;SPE4;ortholog	SPERMIDINE SYNTHASE (PTHR11558:SF11)	transferase(PC00220)	Saccharomyces cerevisiae
YEAST|SGD=S000000117|UniProtKB=P13434	HAP3	Transcriptional activator HAP3;HAP3;ortholog	NUCLEAR TRANSCRIPTION FACTOR Y SUBUNIT BETA (PTHR11064:SF9)		Saccharomyces cerevisiae
YEAST|SGD=S000001485|UniProtKB=P36108	DID4	DOA4-independent degradation protein 4;DID4;ortholog	CHARGED MULTIVESICULAR BODY PROTEIN 2A (PTHR10476:SF4)	membrane traffic protein(PC00150)	Saccharomyces cerevisiae
YEAST|SGD=S000000887|UniProtKB=P40058	YER085C	Uncharacterized protein YER085C;YER085C;ortholog			Saccharomyces cerevisiae
YEAST|SGD=S000002714|UniProtKB=Q06640	YDR306C	F-box protein YDR306C;YDR306C;ortholog			Saccharomyces cerevisiae
YEAST|SGD=S000001649|UniProtKB=P05986	TPK3	cAMP-dependent protein kinase type 3;TPK3;ortholog	CAMP-DEPENDENT PROTEIN KINASE TYPE 1-RELATED (PTHR24353:SF73)		Saccharomyces cerevisiae
YEAST|SGD=S000002824|UniProtKB=Q04048	SYF1	Pre-mRNA-splicing factor SYF1;SYF1;ortholog	PRE-MRNA-SPLICING FACTOR SYF1 (PTHR11246:SF5)	RNA splicing factor(PC00148)	Saccharomyces cerevisiae
YEAST|SGD=S000003177|UniProtKB=P53035	MIG2	Regulatory protein MIG2;MIG2;ortholog	REGULATORY PROTEIN MIG1-RELATED (PTHR47428:SF1)		Saccharomyces cerevisiae
YEAST|SGD=S000000395|UniProtKB=Q02753	RPL21A	60S ribosomal protein L21-A;RPL21A;ortholog	RIBOSOMAL PROTEIN L21 (PTHR20981:SF6)	ribosomal protein(PC00202)	Saccharomyces cerevisiae
YEAST|SGD=S000000844|UniProtKB=P40029	MXR1	Peptide methionine sulfoxide reductase;MXR1;ortholog	MITOCHONDRIAL PEPTIDE METHIONINE SULFOXIDE REDUCTASE (PTHR42799:SF2)	reductase(PC00198)	Saccharomyces cerevisiae
YEAST|SGD=S000000270|UniProtKB=P38082	NRG2	Probable transcriptional regulator NRG2;NRG2;ortholog	TRANSCRIPTION FACTOR YY1-RELATED (PTHR14003:SF1)	C2H2 zinc finger transcription factor(PC00248)	Saccharomyces cerevisiae
YEAST|SGD=S000001373|UniProtKB=P00425	COX5B	Cytochrome c oxidase polypeptide 5B, mitochondrial;COX5B;ortholog	AT07685P-RELATED (PTHR10707:SF10)		Saccharomyces cerevisiae
YEAST|SGD=S000004263|UniProtKB=Q06216	PIG1	Serine/threonine-protein phosphatase 1 regulatory subunit PIG1;PIG1;ortholog	SERINE/THREONINE-PROTEIN PHOSPHATASE 1 REGULATORY SUBUNIT GAC1-RELATED (PTHR12307:SF36)	phosphatase modulator(PC00184)	Saccharomyces cerevisiae
YEAST|SGD=S000000473|UniProtKB=P38345	YBR269C	Succinate dehydrogenase assembly factor 4, mitochondrial;SDH8;orthologChaperone required for assembly of mitochondrial respiratory chain complex	SUCCINATE DEHYDROGENASE ASSEMBLY FACTOR 4, MITOCHONDRIAL (PTHR28524:SF3)		Saccharomyces cerevisiae
YEAST|SGD=S000001268|UniProtKB=P40556	YIL006W	Mitochondrial nicotinamide adenine dinucleotide transporter 1;YIA6;ortholog	MITOCHONDRIAL NICOTINAMIDE ADENINE DINUCLEOTIDE TRANSPORTER 1-RELATED (PTHR45683:SF2)		Saccharomyces cerevisiae
YEAST|SGD=S000005310|UniProtKB=P53727	BUD17	Putative pyridoxal kinase BUD17;BUD17;ortholog	PYRIDOXAL KINASE BUD17-RELATED (PTHR10534:SF12)	kinase(PC00137)	Saccharomyces cerevisiae
YEAST|SGD=S000007261|UniProtKB=P03875	AI1	Putative COX1/OXI3 intron 1 protein;AI1;ortholog	COX1/OXI3 INTRON 1 PROTEIN-RELATED (PTHR33642:SF3)		Saccharomyces cerevisiae
YEAST|SGD=S000003621|UniProtKB=P19658	EXO70	Exocyst complex component EXO70;EXO70;ortholog	EXOCYST COMPLEX COMPONENT 7 (PTHR12542:SF7)	membrane traffic protein(PC00150)	Saccharomyces cerevisiae
YEAST|SGD=S000005165|UniProtKB=P41812	POP1	Ribonucleases P/MRP protein subunit POP1;POP1;ortholog	RIBONUCLEASES P/MRP PROTEIN SUBUNIT POP1 (PTHR22731:SF3)		Saccharomyces cerevisiae
YEAST|SGD=S000007588|UniProtKB=Q3E7B7	YDL085C-A	SERF-like protein YDL085C-A;YDL085C-A;ortholog	SI:CH211-39K3.2-RELATED (PTHR13596:SF0)		Saccharomyces cerevisiae
YEAST|SGD=S000002275|UniProtKB=Q07533	CYK3	Cytokinesis protein 3;CYK3;ortholog	CYTOKINESIS PROTEIN 3 (PTHR46333:SF2)		Saccharomyces cerevisiae
YEAST|SGD=S000005645|UniProtKB=Q12196	RIO1	Serine/threonine-protein kinase RIO1;RIO1;ortholog	SERINE/THREONINE-PROTEIN KINASE RIO1 (PTHR45723:SF2)		Saccharomyces cerevisiae
YEAST|SGD=S000004877|UniProtKB=P38428	CUE1	Coupling of ubiquitin conjugation to ER degradation protein 1;CUE1;ortholog	ANCIENT UBIQUITOUS PROTEIN 1 (PTHR15486:SF0)	scaffold/adaptor protein(PC00226)	Saccharomyces cerevisiae
YEAST|SGD=S000000608|UniProtKB=P25616	YCR015C	UPF0655 protein YCR015C;YCR015C;ortholog	UPF0655 PROTEIN YCR015C (PTHR28181:SF1)		Saccharomyces cerevisiae
YEAST|SGD=S000003325|UniProtKB=P53255	YGR093W	CWF19-like protein DRN1;DRN1;ortholog	CWF19-LIKE PROTEIN 1 (PTHR12072:SF4)		Saccharomyces cerevisiae
YEAST|SGD=S000005556|UniProtKB=Q99234	DFG16	Protein DFG16;DFG16;ortholog	PROTEIN DFG16 (PTHR35779:SF2)		Saccharomyces cerevisiae
YEAST|SGD=S000002617|UniProtKB=Q03480	YDR209C	Uncharacterized protein YDR209C;YDR209C;ortholog			Saccharomyces cerevisiae
YEAST|SGD=S000000734|UniProtKB=P40001	YEL008W	Uncharacterized protein YEL008W;YEL008W;ortholog			Saccharomyces cerevisiae
YEAST|SGD=S000003887|UniProtKB=P47161	VPS70	Vacuolar protein sorting-associated protein 70;VPS70;ortholog	GLUTAMATE CARBOXYPEPTIDASE 2 HOMOLOG (PTHR10404:SF46)	metalloprotease(PC00153)	Saccharomyces cerevisiae
YEAST|SGD=S000001455|UniProtKB=P40572	YIR016W	Uncharacterized protein YIR016W;YIR016W;ortholog			Saccharomyces cerevisiae
YEAST|SGD=S000002653|UniProtKB=P50108	MNN10	Probable alpha-1,6-mannosyltransferase MNN10;MNN10;ortholog	ALPHA-1,6-MANNOSYLTRANSFERASE MNN10-RELATED (PTHR31306:SF5)		Saccharomyces cerevisiae
YEAST|SGD=S000004492|UniProtKB=Q03713	YML030W	Respiratory supercomplex factor 1, mitochondrial;RCF1;ortholog	HIG1 DOMAIN FAMILY MEMBER 2A (PTHR12297:SF3)		Saccharomyces cerevisiae
YEAST|SGD=S000002450|UniProtKB=Q03125	MSS1,NRG1	Transcriptional regulator NRG1;NRG1;ortholog	TRANSCRIPTION FACTOR YY1-RELATED (PTHR14003:SF1)	C2H2 zinc finger transcription factor(PC00248)	Saccharomyces cerevisiae
YEAST|SGD=S000005162|UniProtKB=P40151	MGS1	DNA-dependent ATPase MGS1;MGS1;ortholog	ATPASE WRNIP1 (PTHR13779:SF7)	DNA helicase(PC00011)	Saccharomyces cerevisiae
YEAST|SGD=S000000487|UniProtKB=P38353	SSH1	Sec sixty-one protein homolog;SSH1;ortholog	SEC SIXTY-ONE PROTEIN HOMOLOG (PTHR10906:SF5)	transporter(PC00227)	Saccharomyces cerevisiae
YEAST|SGD=S000000842|UniProtKB=P18494	GLN3	Nitrogen regulatory protein GLN3;GLN3;ortholog	NITROGEN REGULATORY PROTEIN GLN3 (PTHR10071:SF319)		Saccharomyces cerevisiae
YEAST|SGD=S000005856|UniProtKB=P34758	SCD5	Protein SCD5;SCD5;ortholog			Saccharomyces cerevisiae
YEAST|SGD=S000002332|UniProtKB=Q12515	YDL173W	Protein PAR32;PAR32;ortholog	PROTEIN PAR32 (PTHR34693:SF1)		Saccharomyces cerevisiae
YEAST|SGD=S000001472|UniProtKB=P40578	MGA2	Protein MGA2;MGA2;ortholog	CHARON (PTHR24118:SF40)	membrane traffic protein(PC00150)	Saccharomyces cerevisiae
YEAST|SGD=S000004083|UniProtKB=Q12255	NYV1	Vacuolar v-SNARE NYV1;NYV1;ortholog	VESICLE-ASSOCIATED MEMBRANE PROTEIN 9 (PTHR21136:SF168)	SNARE protein(PC00034)	Saccharomyces cerevisiae
YEAST|SGD=S000005186|UniProtKB=P53855	APG2	Autophagy-related protein 2;ATG2;ortholog	AUTOPHAGY-RELATED 2, ISOFORM A (PTHR13190:SF1)		Saccharomyces cerevisiae
YEAST|SGD=S000000250|UniProtKB=P38230	ZTA1	Probable quinone oxidoreductase;ZTA1;ortholog	QUINONE OXIDOREDUCTASE-RELATED (PTHR48106:SF13)		Saccharomyces cerevisiae
YEAST|SGD=S000007282|UniProtKB=P03881	Q0255	Uncharacterized mitochondrial protein RF1;Q0255;ortholog	INTRON-ENCODED ENDONUCLEASE AI3-RELATED (PTHR36181:SF2)		Saccharomyces cerevisiae
YEAST|SGD=S000005283|UniProtKB=P53819	YRF1-6	Y' element ATP-dependent helicase protein 1 copy 6;YRF1-6;ortholog	ATP-DEPENDENT RNA HELICASE DDX58-RELATED (PTHR14074:SF16)		Saccharomyces cerevisiae
YEAST|SGD=S000002486|UniProtKB=P38958	PET100	Protein PET100, mitochondrial;PET100;ortholog	PROTEIN PET100 HOMOLOG, MITOCHONDRIAL (PTHR33968:SF1)		Saccharomyces cerevisiae
YEAST|SGD=S000003226|UniProtKB=P53059	MNT2	Alpha-1,3-mannosyltransferase MNT2;MNT2;ortholog	ALPHA-1,3-MANNOSYLTRANSFERASE MNN1-RELATED (PTHR31392:SF1)		Saccharomyces cerevisiae
YEAST|SGD=S000004582|UniProtKB=Q03750	TAF8	Transcription initiation factor TFIID subunit 8;TAF8;ortholog	TRANSCRIPTION INITIATION FACTOR TFIID SUBUNIT 8 (PTHR46338:SF1)		Saccharomyces cerevisiae
YEAST|SGD=S000007235|UniProtKB=O94742	SEM1	26S proteasome complex subunit SEM1;SEM1;ortholog	26S PROTEASOME COMPLEX SUBUNIT SEM1 (PTHR16771:SF0)		Saccharomyces cerevisiae
YEAST|SGD=S000000953|UniProtKB=Q01477	UBP3	Ubiquitin carboxyl-terminal hydrolase 3;UBP3;ortholog	UBIQUITIN CARBOXYL-TERMINAL HYDROLASE 10 (PTHR24006:SF687)	cysteine protease(PC00081)	Saccharomyces cerevisiae
YEAST|SGD=S000000668|UniProtKB=P25382	YCR072C	Ribosome assembly protein 4;RSA4;ortholog	NOTCHLESS HOMOLOG 1 (DROSOPHILA) (PTHR19848:SF0)		Saccharomyces cerevisiae
YEAST|SGD=S000005574|UniProtKB=Q02792	RAT1	5'-3' exoribonuclease 2;RAT1;ortholog	5'-3' EXORIBONUCLEASE 2 (PTHR12341:SF41)	exoribonuclease(PC00099)	Saccharomyces cerevisiae
YEAST|SGD=S000002830|UniProtKB=P32578	SIP1	SNF1 protein kinase subunit beta-1;SIP1;ortholog	SNF1 PROTEIN KINASE SUBUNIT BETA-1 (PTHR10343:SF87)	kinase modulator(PC00140)	Saccharomyces cerevisiae
YEAST|SGD=S000002425|UniProtKB=Q12185	YDR018C	Uncharacterized acyltransferase YDR018C;YDR018C;ortholog	LYSOCARDIOLIPIN ACYLTRANSFERASE 1 (PTHR10983:SF59)		Saccharomyces cerevisiae
YEAST|SGD=S000000229|UniProtKB=P38219	YBR025C	Obg-like ATPase 1;OLA1;ortholog	OBG-LIKE ATPASE 1 (PTHR23305:SF11)	G-protein(PC00020)	Saccharomyces cerevisiae
YEAST|SGD=S000004637|UniProtKB=Q05131	YMR034C	Uncharacterized membrane protein YMR034C;YMR034C;ortholog	SODIUM/BILE ACID COTRANSPORTER 7 (PTHR18640:SF5)	transporter(PC00227)	Saccharomyces cerevisiae
YEAST|SGD=S000002336|UniProtKB=Q12257	YDL177C	IMPACT family member YDL177C;YDL177C;ortholog	IMPACT FAMILY MEMBER YDL177C (PTHR16301:SF17)		Saccharomyces cerevisiae
YEAST|SGD=S000003434|UniProtKB=P13259	PCT1	Choline-phosphate cytidylyltransferase;PCT1;ortholog	GH25855P-RELATED (PTHR10739:SF13)		Saccharomyces cerevisiae
YEAST|SGD=S000006317|UniProtKB=P06197	PIS1	CDP-diacylglycerol--inositol 3-phosphatidyltransferase;PIS1;ortholog	CDP-DIACYLGLYCEROL--INOSITOL 3-PHOSPHATIDYLTRANSFERASE (PTHR15362:SF4)	transferase(PC00220)	Saccharomyces cerevisiae
YEAST|SGD=S000000635|UniProtKB=P0CY08	MATALPHA2	Mating-type protein ALPHA2;MATALPHA2;ortholog	HOMEOBOX PROTEIN HOMOTHORAX (PTHR11850:SF266)	homeodomain transcription factor(PC00119)	Saccharomyces cerevisiae
YEAST|SGD=S000004533|UniProtKB=Q04638	YML068W	Translation termination inhibitor protein ITT1;ITT1;ortholog	E3 UBIQUITIN-PROTEIN LIGASE RNF217-RELATED (PTHR11685:SF338)	ubiquitin-protein ligase(PC00234)	Saccharomyces cerevisiae
YEAST|SGD=S000000219|UniProtKB=P38069	MNN2	Alpha-1,2-mannosyltransferase MNN2;MNN2;ortholog	ALPHA-1,2-MANNOSYLTRANSFERASE MNN2 (PTHR31646:SF1)		Saccharomyces cerevisiae
YEAST|SGD=S000000445|UniProtKB=P38142	YBR241C	Probable metabolite transport protein YBR241C;YBR241C;ortholog	SOLUTE CARRIER FAMILY 2, FACILITATED GLUCOSE TRANSPORTER MEMBER 4 (PTHR23503:SF8)		Saccharomyces cerevisiae
YEAST|SGD=S000002786|UniProtKB=Q06406	LSM6	U6 snRNA-associated Sm-like protein LSm6;LSM6;ortholog	U6 SNRNA-ASSOCIATED SM-LIKE PROTEIN LSM6 (PTHR11021:SF1)	RNA splicing factor(PC00148)	Saccharomyces cerevisiae
YEAST|SGD=S000002430|UniProtKB=P07284	SES1	Serine--tRNA ligase, cytoplasmic;SES1;ortholog	SERINE--TRNA LIGASE, CYTOPLASMIC-RELATED (PTHR11778:SF7)	aminoacyl-tRNA synthetase(PC00047)	Saccharomyces cerevisiae
YEAST|SGD=S000002163|UniProtKB=Q12124	MED2	Mediator of RNA polymerase II transcription subunit 2;MED2;ortholog			Saccharomyces cerevisiae
YEAST|SGD=S000005549|UniProtKB=Q12433	AHC1	Protein AHC1;AHC1;ortholog	PROTEIN AHC1 (PTHR13585:SF20)		Saccharomyces cerevisiae
YEAST|SGD=S000004970|UniProtKB=P47821	SSN8	RNA polymerase II holoenzyme cyclin-like subunit;SSN8;ortholog	CYCLIN-C (PTHR10026:SF7)	kinase activator(PC00138)	Saccharomyces cerevisiae
YEAST|SGD=S000003230|UniProtKB=P0CE93	YAL068C	Seripauperin-11;PAU11;ortholog	CELL WALL PROTEIN CWP1-RELATED (PTHR31002:SF34)		Saccharomyces cerevisiae
YEAST|SGD=S000005764|UniProtKB=Q08634	YOR238W	Uncharacterized protein YOR238W;YOR238W;ortholog	TRANSMEMBRANE PROTEIN (PTHR28110:SF1)		Saccharomyces cerevisiae
YEAST|SGD=S000001192|UniProtKB=P32900	YHR149C	Protein SKG6;SKG6;ortholog	CELL WALL INTEGRITY AND STRESS RESPONSE COMPONENT 2-RELATED (PTHR15549:SF6)		Saccharomyces cerevisiae
YEAST|SGD=S000000747|UniProtKB=P03962	URA3	Orotidine 5'-phosphate decarboxylase;URA3;ortholog	OROTIDINE 5'-PHOSPHATE DECARBOXYLASE (PTHR32119:SF2)		Saccharomyces cerevisiae
YEAST|SGD=S000001089|UniProtKB=P37898	AAP1	Alanine/arginine aminopeptidase;AAP1;ortholog	PUROMYCIN-SENSITIVE AMINOPEPTIDASE-RELATED (PTHR11533:SF174)	metalloprotease(PC00153)	Saccharomyces cerevisiae
YEAST|SGD=S000001402|UniProtKB=P38928	AXL2	Axial budding pattern protein 2;AXL2;ortholog			Saccharomyces cerevisiae
YEAST|SGD=S000005717|UniProtKB=Q08562	RIS1	ATP-dependent helicase ULS1;ULS1;ortholog	ATP-DEPENDENT HELICASE ULS1 (PTHR45626:SF16)		Saccharomyces cerevisiae
YEAST|SGD=S000002947|UniProtKB=Q03034	YDR539W	Ferulic acid decarboxylase 1;FDC1;ortholog	FERULIC ACID DECARBOXYLASE 1 (PTHR30108:SF17)	decarboxylase(PC00089)	Saccharomyces cerevisiae
YEAST|SGD=S000000311|UniProtKB=P38265	IML3	Inner kinetochore subunit IML3;IML3;ortholog			Saccharomyces cerevisiae
YEAST|SGD=S000005857|UniProtKB=P15801	MIP1	DNA polymerase gamma;MIP1;ortholog	DNA POLYMERASE SUBUNIT GAMMA-1 (PTHR10267:SF0)	DNA-directed DNA polymerase(PC00018)	Saccharomyces cerevisiae
YEAST|SGD=S000005528|UniProtKB=Q12001	ALG6	Dolichyl pyrophosphate Man9GlcNAc2 alpha-1,3-glucosyltransferase;ALG6;ortholog	DOLICHYL PYROPHOSPHATE MAN9GLCNAC2 ALPHA-1,3-GLUCOSYLTRANSFERASE (PTHR12413:SF1)	glycosyltransferase(PC00111)	Saccharomyces cerevisiae
YEAST|SGD=S000000336|UniProtKB=P38090	AGP2	General amino acid permease AGP2;AGP2;ortholog	GENERAL AMINO ACID PERMEASE AGP2 (PTHR43341:SF15)	amino acid transporter(PC00046)	Saccharomyces cerevisiae
YEAST|SGD=S000000189|UniProtKB=P25046	ROX3	Mediator of RNA polymerase II transcription subunit 19;ROX3;ortholog	MEDIATOR OF RNA POLYMERASE II TRANSCRIPTION SUBUNIT 19 (PTHR28270:SF1)		Saccharomyces cerevisiae
YEAST|SGD=S000000213|UniProtKB=P02309	HHF1,HHF2	Histone H4;HHF2;ortholog	HISTONE H4 TYPE VIII (PTHR10484:SF0)	histone(PC00118)	Saccharomyces cerevisiae
YEAST|SGD=S000001628|UniProtKB=P33299	RPT1	26S proteasome regulatory subunit 7 homolog;RPT1;ortholog	26S PROTEASOME REGULATORY SUBUNIT 7 (PTHR23073:SF13)	protease(PC00190)	Saccharomyces cerevisiae
YEAST|SGD=S000004710|UniProtKB=P18961	YPK2	Serine/threonine-protein kinase YPK2/YKR2;YPK2;ortholog	SERINE/THREONINE-PROTEIN KINASE YPK2/YKR2 (PTHR24351:SF220)		Saccharomyces cerevisiae
YEAST|SGD=S000001623|UniProtKB=P34163	TGL1	Sterol esterase TGL1;TGL1;ortholog	STEROL ESTERASE TGL1 (PTHR11005:SF103)	lipase(PC00143)	Saccharomyces cerevisiae
YEAST|SGD=S000002883|UniProtKB=Q03361	JIP4	Uncharacterized protein JIP4;JIP4;ortholog	SERINE/ARGININE REPETITIVE MATRIX PROTEIN 1 (PTHR23148:SF0)	RNA processing factor(PC00147)	Saccharomyces cerevisiae
YEAST|SGD=S000002167|UniProtKB=Q12210	YDL009C	Uncharacterized protein YDL009C;YDL009C;ortholog			Saccharomyces cerevisiae
YEAST|SGD=S000006360|UniProtKB=Q06451	TPO3	Polyamine transporter 3;TPO3;ortholog	POLYAMINE TRANSPORTER 2-RELATED (PTHR23502:SF132)	secondary carrier transporter(PC00258)	Saccharomyces cerevisiae
YEAST|SGD=S000000044|UniProtKB=P39724	YAL046C	BolA-like protein 3;BOL3;ortholog	BOLA-LIKE PROTEIN 3 (PTHR46188:SF1)		Saccharomyces cerevisiae
YEAST|SGD=S000001937|UniProtKB=P43613	YFR041C	ER-localized J domain-containing protein 5;ERJ5;ortholog	DNAJ HOMOLOG SUBFAMILY C MEMBER 25 (PTHR44176:SF1)		Saccharomyces cerevisiae
YEAST|SGD=S000000277|UniProtKB=P38086	RDH54	DNA repair and recombination protein RDH54;RDH54;ortholog	DNA EXCISION REPAIR PROTEIN ERCC-6-RELATED (PTHR45629:SF7)		Saccharomyces cerevisiae
YEAST|SGD=S000007526|UniProtKB=P0CX22	YOR396W	Y' element ATP-dependent helicase protein 1 copy 8;YRF1-8;ortholog	ATP-DEPENDENT RNA HELICASE DDX58-RELATED (PTHR14074:SF16)		Saccharomyces cerevisiae
YEAST|SGD=S000003580|UniProtKB=P32806	GYP6	GTPase-activating protein GYP6;GYP6;ortholog	TBC1 DOMAIN FAMILY MEMBER 5 (PTHR22957:SF337)	GTPase-activating protein(PC00257)	Saccharomyces cerevisiae
YEAST|SGD=S000002877|UniProtKB=Q03323	SDC1	COMPASS component SDC1;SDC1;ortholog	PROTEIN DPY-30 HOMOLOG (PTHR23356:SF16)		Saccharomyces cerevisiae
YEAST|SGD=S000002814|UniProtKB=Q04182	PDR15	ATP-dependent permease PDR15;PDR15;ortholog	ATP-DEPENDENT PERMEASE PDR10-RELATED (PTHR19241:SF179)	ATP-binding cassette (ABC) transporter(PC00003)	Saccharomyces cerevisiae
YEAST|SGD=S000000080|UniProtKB=P80235	YAT1	Putative mitochondrial carnitine O-acetyltransferase;YAT1;orthologminor ethanol-inducible enzyme involved in transport of activated acyl groups from the cytoplasm into the mitochondrial matrix; phosphorylated	MITOCHONDRIAL CARNITINE O-ACETYLTRANSFERASE-RELATED (PTHR22589:SF29)	acyltransferase(PC00042)	Saccharomyces cerevisiae
YEAST|SGD=S000000344|UniProtKB=P18963	IRA1	Inhibitory regulator protein IRA1;IRA1;ortholog	INHIBITORY REGULATOR PROTEIN IRA1-RELATED (PTHR10194:SF138)	GTPase-activating protein(PC00257)	Saccharomyces cerevisiae
YEAST|SGD=S000002375|UniProtKB=Q12468	RRI1	COP9 signalosome complex subunit 5;RRI1;ortholog	COP9 SIGNALOSOME COMPLEX SUBUNIT 5 (PTHR10410:SF6)	metalloprotease(PC00153)	Saccharomyces cerevisiae
YEAST|SGD=S000005169|UniProtKB=P53865	CNM67	Chaotic nuclear migration protein 67;CNM67;ortholog			Saccharomyces cerevisiae
YEAST|SGD=S000002405|UniProtKB=Q07786	YDL246C	Sorbitol dehydrogenase 2;SOR2;ortholog	SORBITOL DEHYDROGENASE (PTHR43161:SF9)	dehydrogenase(PC00092)	Saccharomyces cerevisiae
YEAST|SGD=S000000160|UniProtKB=P34227	YBL064C	Peroxiredoxin PRX1, mitochondrial;PRX1;orthologMitochondrial thioredoxin peroxidase involved in oxidative stress response, redox homeostasis,	PEROXIREDOXIN PRX1, MITOCHONDRIAL (PTHR43503:SF9)	peroxidase(PC00180)	Saccharomyces cerevisiae
YEAST|SGD=S000002977|UniProtKB=P07264	LEU1	3-isopropylmalate dehydratase;LEU1;ortholog	3-ISOPROPYLMALATE DEHYDRATASE (PTHR43822:SF9)		Saccharomyces cerevisiae
YEAST|SGD=S000000629|UniProtKB=P25357	SNT1	Probable DNA-binding protein SNT1;SNT1;ortholog	SMRTER, ISOFORM G (PTHR13992:SF39)	chromatin/chromatin-binding, or -regulatory protein(PC00077)	Saccharomyces cerevisiae
YEAST|SGD=S000000246|UniProtKB=P38226	YBR042C	Uncharacterized acyltransferase CST26;CST26;ortholog	LYSOCARDIOLIPIN ACYLTRANSFERASE 1 (PTHR10983:SF59)		Saccharomyces cerevisiae
YEAST|SGD=S000001500|UniProtKB=P34243	HCS1	DNA polymerase alpha-associated DNA helicase A;HCS1;ortholog	HELICASE WITH ZINC FINGER 2 (PTHR43788:SF8)		Saccharomyces cerevisiae
YEAST|SGD=S000002219|UniProtKB=P41058	RPS29B	40S ribosomal protein S29-B;RPS29B;ortholog	40S RIBOSOMAL PROTEIN S29 (PTHR12010:SF2)		Saccharomyces cerevisiae
YEAST|SGD=S000003012|UniProtKB=P25299	RNA15	mRNA 3'-end-processing protein RNA15;RNA15;ortholog	CLEAVAGE STIMULATION FACTOR, 3' PRE-RNA, SUBUNIT 2 (PTHR45735:SF2)	mRNA polyadenylation factor(PC00146)	Saccharomyces cerevisiae
YEAST|SGD=S000002293|UniProtKB=P0CX87	RPL41B	60S ribosomal protein L41-B;RPL41B;ortholog			Saccharomyces cerevisiae
YEAST|SGD=S000000049|UniProtKB=P39719	YAL053W	Flavin carrier protein 2;FLC2;ortholog	FLAVIN CARRIER PROTEIN 2 (PTHR31145:SF2)		Saccharomyces cerevisiae
YEAST|SGD=S000006405|UniProtKB=Q06598	ARR3	Arsenical-resistance protein 3;ARR3;ortholog	ARSENICAL-RESISTANCE PROTEIN 3 (PTHR43057:SF1)	primary active transporter(PC00068)	Saccharomyces cerevisiae
YEAST|SGD=S000003793|UniProtKB=P47103	CPR7	Peptidyl-prolyl cis-trans isomerase CYP7;CPR7;ortholog	PEPTIDYL-PROLYL CIS-TRANS ISOMERASE D-RELATED (PTHR11071:SF380)		Saccharomyces cerevisiae
YEAST|SGD=S000002659|UniProtKB=P37304	PAM1	Protein PAM1;PAM1;ortholog	PROTEIN PAM1-RELATED (PTHR21708:SF25)	oxidoreductase(PC00176)	Saccharomyces cerevisiae
YEAST|SGD=S000003332|UniProtKB=P53258	MDR1	GTPase-activating protein GYP2;MDR1;ortholog	GH16847P (PTHR22957:SF534)	GTPase-activating protein(PC00257)	Saccharomyces cerevisiae
YEAST|SGD=S000003409|UniProtKB=P53296	ATF2	Alcohol O-acetyltransferase 2;ATF2;ortholog	ALCOHOL O-ACETYLTRANSFERASE 1-RELATED (PTHR28037:SF1)		Saccharomyces cerevisiae
YEAST|SGD=S000002613|UniProtKB=Q03455	MSC2	Probable zinc transporter MSC2;MSC2;ortholog	ZINC TRANSPORTER 7 (PTHR45755:SF4)		Saccharomyces cerevisiae
YEAST|SGD=S000003503|UniProtKB=P53327	SLH1	Antiviral helicase SLH1;SLH1;ortholog	ANTIVIRAL HELICASE SLH1 (PTHR47961:SF4)		Saccharomyces cerevisiae
YEAST|SGD=S000003006|UniProtKB=P31755	OCH1	Initiation-specific alpha-1,6-mannosyltransferase;OCH1;ortholog	INITIATION-SPECIFIC ALPHA-1,6-MANNOSYLTRANSFERASE (PTHR31834:SF1)		Saccharomyces cerevisiae
YEAST|SGD=S000006059|UniProtKB=Q03012	SPP1	COMPASS component SPP1;SPP1;ortholog	CXXC-TYPE ZINC FINGER PROTEIN 1 (PTHR46174:SF1)		Saccharomyces cerevisiae
YEAST|SGD=S000004620|UniProtKB=Q04364	YMR018W	TPR repeat-containing protein YMR018W;YMR018W;ortholog	GH08708P (PTHR10130:SF0)	membrane trafficking regulatory protein(PC00151)	Saccharomyces cerevisiae
YEAST|SGD=S000004763|UniProtKB=Q03792	RIM13	Calpain-like protease 1;RIM13;ortholog	CALPAIN-7 (PTHR46143:SF1)		Saccharomyces cerevisiae
YEAST|SGD=S000003595|UniProtKB=P47040	YHC3	Protein BTN1;YHC3;ortholog	BATTENIN (PTHR10981:SF0)	membrane trafficking regulatory protein(PC00151)	Saccharomyces cerevisiae
YEAST|SGD=S000001295|UniProtKB=P07278	REG1	cAMP-dependent protein kinase regulatory subunit;BCY1;ortholog	CAMP-DEPENDENT PROTEIN KINASE TYPE I REGULATORY SUBUNIT (PTHR11635:SF152)		Saccharomyces cerevisiae
YEAST|SGD=S000004115|UniProtKB=Q12138	YLR125W	Putative uncharacterized protein YLR125W;YLR125W;ortholog			Saccharomyces cerevisiae
YEAST|SGD=S000004732|UniProtKB=P34160	STO1	Nuclear cap-binding protein complex subunit 1;STO1;ortholog	NUCLEAR CAP-BINDING PROTEIN SUBUNIT 1 (PTHR12412:SF2)	RNA splicing factor(PC00148)	Saccharomyces cerevisiae
YEAST|SGD=S000002328|UniProtKB=P32772	UGX2	Protein UGX2;UGX2;ortholog			Saccharomyces cerevisiae
YEAST|SGD=S000002467|UniProtKB=Q12176	MAK21	Ribosome biogenesis protein MAK21;MAK21;ortholog	CCAAT/ENHANCER-BINDING PROTEIN ZETA (PTHR12048:SF0)	DNA-binding transcription factor(PC00218)	Saccharomyces cerevisiae
YEAST|SGD=S000000925|UniProtKB=P39962	YCK3	Casein kinase I homolog 3;YCK3;ortholog	CASEIN KINASE I HOMOLOG 3 (PTHR11909:SF374)	non-receptor serine/threonine protein kinase(PC00167)	Saccharomyces cerevisiae
YEAST|SGD=S000003328|UniProtKB=P53257	YGR096W	Mitochondrial thiamine pyrophosphate carrier 1;TPC1;ortholog	MITOCHONDRIAL THIAMINE PYROPHOSPHATE CARRIER (PTHR24089:SF59)	mitochondrial carrier protein(PC00158)	Saccharomyces cerevisiae
YEAST|SGD=S000002671|UniProtKB=Q12086	DIN7	DNA damage-inducible protein DIN7;DIN7;ortholog	EXONUCLEASE 1 (PTHR11081:SF8)	exodeoxyribonuclease(PC00098)	Saccharomyces cerevisiae
YEAST|SGD=S000000514|UniProtKB=P25604	STP22	Suppressor protein STP22 of temperature-sensitive alpha-factor receptor and arginine permease;STP22;ortholog	TUMOR SUPPRESSOR PROTEIN 101 (PTHR23306:SF3)	ubiquitin-protein ligase(PC00234)	Saccharomyces cerevisiae
YEAST|SGD=S000003659|UniProtKB=P47018	YJL123C	Maintenance of telomere capping protein 1;MTC1;ortholog	MAINTENANCE OF TELOMERE CAPPING PROTEIN 1 (PTHR28265:SF1)		Saccharomyces cerevisiae
YEAST|SGD=S000005122|UniProtKB=P05750	RPS3	40S ribosomal protein S3;RPS3;ortholog	40S RIBOSOMAL PROTEIN S3 (PTHR11760:SF32)	ribosomal protein(PC00202)	Saccharomyces cerevisiae
YEAST|SGD=S000001882|UniProtKB=P43580	YFL012W	Uncharacterized protein YFL012W;YFL012W;ortholog			Saccharomyces cerevisiae
YEAST|SGD=S000002953|UniProtKB=P0CX20	YOR396W,YRF1-1	Y' element ATP-dependent helicase protein 1 copy 1;YRF1-1;ortholog	ATP-DEPENDENT RNA HELICASE DDX58-RELATED (PTHR14074:SF16)		Saccharomyces cerevisiae
YEAST|SGD=S000000205|UniProtKB=P35172	NTH2	Probable trehalase;NTH2;ortholog	NEUTRAL TREHALASE-RELATED (PTHR23403:SF6)		Saccharomyces cerevisiae
YEAST|SGD=S000005261|UniProtKB=P42841	PFS2	Polyadenylation factor subunit 2;PFS2;ortholog	PRE-MRNA 3' END PROCESSING PROTEIN WDR33 (PTHR22836:SF0)	RNA processing factor(PC00147)	Saccharomyces cerevisiae
YEAST|SGD=S000002278|UniProtKB=Q07540	YFH1	Frataxin homolog, mitochondrial;YFH1;ortholog	FRATAXIN, MITOCHONDRIAL (PTHR16821:SF2)	transfer/carrier protein(PC00219)	Saccharomyces cerevisiae
YEAST|SGD=S000000308|UniProtKB=P38087	YMC2	Carrier protein YMC2, mitochondrial;YMC2;ortholog	CARRIER PROTEIN YMC2, MITOCHONDRIAL-RELATED (PTHR45624:SF15)		Saccharomyces cerevisiae
YEAST|SGD=S000002339|UniProtKB=Q12301	YDL180W	Uncharacterized membrane protein YDL180W;YDL180W;ortholog			Saccharomyces cerevisiae
YEAST|SGD=S000000031|UniProtKB=P28005	POP5	Ribonuclease P/MRP protein subunit POP5;POP5;ortholog	RIBONUCLEASE P/MRP PROTEIN SUBUNIT POP5 (PTHR10993:SF12)		Saccharomyces cerevisiae
YEAST|SGD=S000002612|UniProtKB=O13525	COQ4	Ubiquinone biosynthesis protein COQ4, mitochondrial;COQ4;ortholog	UBIQUINONE BIOSYNTHESIS PROTEIN COQ4 HOMOLOG, MITOCHONDRIAL (PTHR12922:SF7)		Saccharomyces cerevisiae
YEAST|SGD=S000004151|UniProtKB=P0CE98	YLR161W	Putative uncharacterized protein YLR161W;YLR161W;ortholog			Saccharomyces cerevisiae
YEAST|SGD=S000001106|UniProtKB=P38788	SSZ1	Ribosome-associated complex subunit SSZ1;SSZ1;ortholog	RIBOSOME-ASSOCIATED COMPLEX SUBUNIT SSZ1 (PTHR19375:SF435)		Saccharomyces cerevisiae
YEAST|SGD=S000001518|UniProtKB=P32861	UGP1	UTP--glucose-1-phosphate uridylyltransferase;UGP1;ortholog	UTP--GLUCOSE-1-PHOSPHATE URIDYLYLTRANSFERASE (PTHR43511:SF4)		Saccharomyces cerevisiae
YEAST|SGD=S000002995|UniProtKB=P53008	CWH41	Mannosyl-oligosaccharide glucosidase;CWH41;ortholog	MANNOSYL-OLIGOSACCHARIDE GLUCOSIDASE (PTHR10412:SF11)		Saccharomyces cerevisiae
YEAST|SGD=S000005839|UniProtKB=P0CX24	RPL18B	60S ribosomal protein L20-B;RPL20B;ortholog	60S RIBOSOMAL PROTEIN L18A (PTHR10052:SF1)		Saccharomyces cerevisiae
YEAST|SGD=S000007257|UniProtKB=Q9ZZX9	Q0010	Putative uncharacterized protein Q0010, mitochondrial;Q0010;ortholog			Saccharomyces cerevisiae
YEAST|SGD=S000003664|UniProtKB=P08018	PBS2	MAP kinase kinase PBS2;PBS2;ortholog	MAP KINASE KINASE PBS2 (PTHR48013:SF1)		Saccharomyces cerevisiae
YEAST|SGD=S000004716|UniProtKB=Q04458	YMR110C	Fatty aldehyde dehydrogenase HFD1;HFD1;ortholog	ALDEHYDE DEHYDROGENASE (PTHR43570:SF16)		Saccharomyces cerevisiae
YEAST|SGD=S000000343|UniProtKB=P38109	YBR139W	Putative serine carboxypeptidase YBR139W;YBR139W;ortholog	SERINE CARBOXYPEPTIDASE YBR139W-RELATED (PTHR11802:SF51)	serine protease(PC00203)	Saccharomyces cerevisiae
YEAST|SGD=S000002661|UniProtKB=Q12041	MET32	Transcriptional regulator MET32;MET32;ortholog			Saccharomyces cerevisiae
YEAST|SGD=S000000639|UniProtKB=P25361	YCR043C	Uncharacterized protein YCR043C;YCR043C;ortholog			Saccharomyces cerevisiae
YEAST|SGD=S000002728|UniProtKB=Q06677	SWA2	Auxilin-like clathrin uncoating factor SWA2;SWA2;ortholog	AUXILIN, ISOFORM A (PTHR23172:SF19)	membrane traffic protein(PC00150)	Saccharomyces cerevisiae
YEAST|SGD=S000000101|UniProtKB=P33200	PDR3	Transcription factor PDR3;PDR3;ortholog	CENTROMERE DNA-BINDING PROTEIN COMPLEX CBF3 SUBUNIT B-RELATED (PTHR31001:SF40)		Saccharomyces cerevisiae
YEAST|SGD=S000005784|UniProtKB=Q08702	HNT3	Aprataxin-like protein;HNT3;ortholog	APRATAXIN (PTHR12486:SF4)	damaged DNA-binding protein(PC00086)	Saccharomyces cerevisiae
YEAST|SGD=S000001674|UniProtKB=P32461	DPH2	2-(3-amino-3-carboxypropyl)histidine synthase subunit 2;DPH2;ortholog	2-(3-AMINO-3-CARBOXYPROPYL)HISTIDINE SYNTHASE SUBUNIT 2 (PTHR10762:SF2)		Saccharomyces cerevisiae
YEAST|SGD=S000004621|UniProtKB=P50104	STB4	Probable transcriptional regulatory protein STB4;STB4;ortholog	ACTIVATORY PROTEIN CHA4-RELATED (PTHR31313:SF82)		Saccharomyces cerevisiae
YEAST|SGD=S000004126|UniProtKB=P47977	TIS11	mRNA decay factor CTH2;TIS11;ortholog	ZINC FINGER PROTEIN MEX-5-RELATED (PTHR12547:SF18)	RNA binding protein(PC00031)	Saccharomyces cerevisiae
YEAST|SGD=S000003139|UniProtKB=P45818	ROK1	ATP-dependent RNA helicase ROK1;ROK1;ortholog	ATP-DEPENDENT RNA HELICASE DDX52-RELATED (PTHR24031:SF594)		Saccharomyces cerevisiae
YEAST|SGD=S000002127|UniProtKB=P52871	SBH2	Protein transport protein SBH2;SBH2;ortholog	PROTEIN TRANSPORT PROTEIN SEC61 SUBUNIT BETA (PTHR13509:SF3)	membrane traffic protein(PC00150)	Saccharomyces cerevisiae
YEAST|SGD=S000002546|UniProtKB=Q03919	RUB1	NEDD8-like protein RUB1;RUB1;ortholog	NEDD8 (PTHR10666:SF173)		Saccharomyces cerevisiae
YEAST|SGD=S000000265|UniProtKB=P38238	TRM7	tRNA (cytidine(32)/guanosine(34)-2'-O)-methyltransferase;TRM7;ortholog	TRNA (CYTIDINE(32)/GUANOSINE(34)-2'-O)-METHYLTRANSFERASE-RELATED (PTHR10920:SF12)		Saccharomyces cerevisiae
YEAST|SGD=S000006306|UniProtKB=P0C0W9	RPL11A	60S ribosomal protein L11-A;RPL11A;ortholog	60S RIBOSOMAL PROTEIN L11 (PTHR11994:SF8)	ribosomal protein(PC00202)	Saccharomyces cerevisiae
YEAST|SGD=S000002316|UniProtKB=Q12082	YDL157C	Uncharacterized protein YDL157C, mitochondrial;YDL157C;ortholog	ACR195WP (PTHR28048:SF1)		Saccharomyces cerevisiae
YEAST|SGD=S000001132|UniProtKB=P38806	YNG2	Chromatin modification-related protein YNG2;YNG2;ortholog	CHROMATIN MODIFICATION-RELATED PROTEIN YNG2 (PTHR10333:SF100)	chromatin/chromatin-binding, or -regulatory protein(PC00077)	Saccharomyces cerevisiae
YEAST|SGD=S000000292|UniProtKB=P15873	POL30	Proliferating cell nuclear antigen;POL30;ortholog	PROLIFERATING CELL NUCLEAR ANTIGEN (PTHR11352:SF0)	DNA polymerase processivity factor(PC00015)	Saccharomyces cerevisiae
YEAST|SGD=S000003068|UniProtKB=P53011	SEH1	Nucleoporin SEH1;SEH1;ortholog	NUCLEOPORIN SEH1 (PTHR11024:SF3)	transporter(PC00227)	Saccharomyces cerevisiae
YEAST|SGD=S000000176|UniProtKB=P33893	PET112	Glutamyl-tRNA(Gln) amidotransferase subunit B, mitochondrial;PET112;ortholog	GLUTAMYL-TRNA(GLN) AMIDOTRANSFERASE SUBUNIT B, MITOCHONDRIAL (PTHR11659:SF0)	ligase(PC00142)	Saccharomyces cerevisiae
YEAST|SGD=S000003633|UniProtKB=P40857	YJL097W	Very-long-chain (3R)-3-hydroxyacyl-CoA dehydratase PHS1;PHS1;ortholog	VERY-LONG-CHAIN (3R)-3-HYDROXYACYL-COA DEHYDRATASE (PTHR11035:SF3)		Saccharomyces cerevisiae
YEAST|SGD=S000001695|UniProtKB=P32368	SAC1	Phosphoinositide phosphatase SAC1;SAC1;ortholog	PHOSPHATIDYLINOSITIDE PHOSPHATASE SAC1 (PTHR45662:SF2)		Saccharomyces cerevisiae
YEAST|SGD=S000002724|UniProtKB=Q06668	YDR316W	Methyltransferase OMS1, mitochondrial;OMS1;ortholog	METHYLTRANSFERASE OMS1, MITOCHONDRIAL (PTHR42912:SF60)	methyltransferase(PC00155)	Saccharomyces cerevisiae
YEAST|SGD=S000003696|UniProtKB=P46999	YJL160C	Cell wall protein PIR5;PIR5;ortholog	CELL WALL MANNOPROTEIN CIS3-RELATED (PTHR47254:SF1)		Saccharomyces cerevisiae
YEAST|SGD=S000007284|UniProtKB=Q9ZZV8	Q0297	Putative uncharacterized protein Q0297, mitochondrial;Q0297;ortholog			Saccharomyces cerevisiae
YEAST|SGD=S000004216|UniProtKB=Q05949	BUR2	Protein BUR2;BUR2;ortholog	CYCLIN-K (PTHR10026:SF51)	kinase activator(PC00138)	Saccharomyces cerevisiae
YEAST|SGD=S000004505|UniProtKB=Q03433	VPS71	Vacuolar protein sorting-associated protein 71;VPS71;ortholog	ZINC FINGER HIT DOMAIN-CONTAINING PROTEIN 1 (PTHR13093:SF0)	chromatin/chromatin-binding, or -regulatory protein(PC00077)	Saccharomyces cerevisiae
YEAST|SGD=S000004968|UniProtKB=P53971	FAP1	FKBP12-associated protein 1;FAP1;ortholog	TRANSCRIPTIONAL REPRESSOR NF-X1 (PTHR12360:SF12)	zinc finger transcription factor(PC00244)	Saccharomyces cerevisiae
YEAST|SGD=S000005896|UniProtKB=P48589	RPS12	40S ribosomal protein S12;RPS12;ortholog	40S RIBOSOMAL PROTEIN S12 (PTHR11843:SF0)	ribosomal protein(PC00202)	Saccharomyces cerevisiae
YEAST|SGD=S000002242|UniProtKB=Q07478	SUB2	ATP-dependent RNA helicase SUB2;SUB2;ortholog	SPLICEOSOME RNA HELICASE DDX39B (PTHR47958:SF104)		Saccharomyces cerevisiae
YEAST|SGD=S000005562|UniProtKB=P32854	PEP12	Syntaxin PEP12;PEP12;ortholog	LD23667P (PTHR19957:SF38)	SNARE protein(PC00034)	Saccharomyces cerevisiae
[truncated: 257 more rows]

## Sheet: unmapped ID
YBL054W
KRE23
YBR051W
YAL027W
YEL075W-A
YGL004C
KRE26
KRE34
YCR082W
YGL182C
YGR190C
YML009C-A
FYV13
YCL044C
YLR190W
YNL276C
[truncated: 197 more rows]
